# Supplementary material for: Photo-reversible amyloid nanoNETs for regenerative antimicrobial therapies
Source: Nat Commun. 2025 Dec 10;16:11025. doi: 10.1038/s41467-025-65976-6 (PMC12696075; doi:10.1038/s41467-025-65976-6)
Supplement: Supplementary file 4 — Source data [file 41467_2025_65976_MOESM4_ESM.zip]

Archive with 14 entries (13 files):
- Source Data files/
- __MACOSX/._Source Data files
- Source Data files/Fig.6.xlsx
- __MACOSX/Source Data files/._Fig.6.xlsx
- Source Data files/Fig.5.xlsx
- __MACOSX/Source Data files/._Fig.5.xlsx
- Source Data files/Fig.4.xlsx
- __MACOSX/Source Data files/._Fig.4.xlsx
- Source Data files/Fig.3.xlsx
- __MACOSX/Source Data files/._Fig.3.xlsx
- Source Data files/Supplementary Figures.xlsx
- __MACOSX/Source Data files/._Supplementary Figures.xlsx
- Source Data files/Fig.2.xlsx
- __MACOSX/Source Data files/._Fig.2.xlsx
