# Supplementary material for: Photo-reversible amyloid nanoNETs for regenerative antimicrobial therapies
Source: Nat Commun. 2025 Dec 10;16:11025. doi: 10.1038/s41467-025-65976-6 (PMC12696075; doi:10.1038/s41467-025-65976-6)
Supplement: Supplementary file 4 — Source data [file 41467_2025_65976_MOESM4_ESM.zip › Source Data files/Fig.6.xlsx]

## Sheet: Fig. 6b
Wound area (%)
day	Non-infected				PBS				RFs				FFs				RFs-ICG				FFs-ICG
0	1	1	1		1	1	1		1	1	1		1	1	1		1	1	1		1	1	1
3	0.8	0.86667	0.89333		0.88356	0.90867	0.9		0.93444	0.87111	0.88356		0.90844	0.88978	0.91511		0.89578	0.8448	0.92089		0.87107	0.80889	0.90222
5	0.64	0.61333	0.62933		0.81467	0.832	0.84027		0.804	0.82133	0.76267		0.81573	0.8096	0.73956		0.81	0.80311	0.70533		0.75111	0.67956	0.63556
8	0.38222	0.51333	0.44489		0.66444	0.62222	0.59911		0.46667	0.42222	0.46		0.41378	0.43556	0.47022		0.38422	0.4224	0.45267		0.348	0.39111	0.40956
15	0.256	0.272	0.29333		0.43556	0.5376	0.4884		0.11	0.30222	0.34		0.104	0.272	0.25689		0.11111	0.23822	0.24889		0.04	0.09333	0.10667

## Sheet: Fig. 6e
Survival Bacteria (%)							p value
Non-infected	PBS	RFs	FFs	RFs-ICG	FFs-ICG		Non-infected vs. PBS	RFs vs. PBS	FFs vs. PBS	RFs-ICG vs. PBS	FFs-ICG vs. PBS
0	1.10959	0.57534	0.25685	0.18493	0.03082		0.00177323	0.0269708	0.00537331	0.00703377	0.00225972
0	0.9863	0.63699	0.31849	0.21575	0
0	0.90411	0.67808	0.29795	0.29795	0.05137

## Sheet: Fig. 6k
CD206 Intensity (a.u.)							p value
Non-infected	PBS	RFs	FFs	RFs-ICG	FFs-ICG		Non-infected vs. PBS	RFs vs. PBS	FFs vs. PBS	RFs-ICG vs. PBS	FFs-ICG vs. PBS
51.411	19.746	23.067	29.966	34.746	70.525		0.00843101	0.0225123	0.0471982	0.00104821	0.00220048
40.919	19.853	21.391	22.505	36.372	64.775
49.411	16.522	18.751	27.161	30.653	56.871
