# Supplementary material for: Photo-reversible amyloid nanoNETs for regenerative antimicrobial therapies
Source: Nat Commun. 2025 Dec 10;16:11025. doi: 10.1038/s41467-025-65976-6 (PMC12696075; doi:10.1038/s41467-025-65976-6)
Supplement: Supplementary file 4 — Source data [file 41467_2025_65976_MOESM4_ESM.zip › Source Data files/Fig.5.xlsx]

## Sheet: Fig. 5c
Survival Bacteria (%)								p value
PBS	Lys	RFs	FFs	ICG	RFs-ICG	FFs-ICG		Lys vs. PBS	RFs vs. PBS	FFs vs. PBS	ICG vs. PBS	RFs-ICG vs. PBS	FFs-ICG vs. PBS
0.94301	0.9163	0.6919	0.61977	0.32057	0.38201	0		0.290985	0.010267	0.00222645	0.00574922	0.00467175	0.000716976
1.07124	0.94034	0.73998	0.67053	0.23776	0.44346	0
0.98575	1.03918	0.56634	0.59038	0.38468	0.53963	0.00267

## Sheet: Fig. 5d
Survival Bacteria (%)								p value
PBS	Lys	RFs	FFs	ICG	RFs-ICG	FFs-ICG		Lys vs. PBS	RFs vs. PBS	FFs vs. PBS	ICG vs. PBS	RFs-ICG vs. PBS	FFs-ICG vs. PBS
1.04075	0.78153	0.60527	0.59492	0.24027	0.405	0.04401		0.0109251	0.00554159	0.00244909	0.00285281	0.00151303	0.000378102
0.97003	0.81672	0.58809	0.5675	0.32252	0.44525	0.05742
0.98921	0.78977	0.68964	0.47713	0.3517	0.40159	0.06248

## Sheet: Fig. 5e
Knee diameter (mm)
DAY	Control					PBS					Lys					RFs					FFs					ICG					RFs+ICG					FFs+ICG
0	2.3	2.4	2.3	2.2	2.4	2.3	2.2	2.3	2.2	2.4	2.3	2.3	2.3	2.2	2.4	2.3	2.4	2.3	2.4	2.4	2.3	2.3	2.3	2.2	2.4	2.3	2.4	2.3	2.2	2.3	2.3	2.4	2.3	2.3	2.2	2.4	2.4	2.3	2.2	2.4
1	2.5	2.6	2.6	2.7	2.6	3.4	3.5	3.8	2.7	2.9	3.5	2.9	3.2	3.1	3.5	3.7	3.6	3.5	3.3	3.1	3.4	3	3.3	3.7	3.6	2.9	2.9	3.1	3	3.2	3.4	3.3	3.2	3	3.1	2.8	3	3	3.1	2.9
2	2.5	2.4	2.5	2.4	2.4	3.9	4.1	4.2	4.1	3.7	3.3	2.9	3.2	3.2	3.4	3.8	3.5	3.7	3.7	4.1	3.6	3.5	3.9	3.5	3.5	3	3	3.1	3.3	3.2	3.3	3.4	3.3	3.5	3.6	3	2.9	2.9	2.7	2.7
3	2.3	2.4	2.4	2.4	2.4	3.8	4.3	4.1	4.2	3.9	3.1	3.3	3.1	3.3	2.9	3.9	3.5	3.8	3.5	3.8	3.4	3.5	3.5	3.2	3.4	3.1	3	3.3	3.1	3.1	3.4	3.3	3.6	3.6	3.7	2.7	2.9	2.7	2.7	2.8
4	2.3	2.4	2.3	2.4	2.4	3.4	3.8	3.6	3.5	3.3	3	3.2	3.3	2.6	2.5	3.4	3.5	3.8	3.3	3.3	2.9	3.1	3.3	3	3.1	3	2.8	2.9	2.9	3.1	3.3	3.5	3.3	3.3	3.5	2.5	2.5	2.3	2.5	2.4

## Sheet: Fig. 5g
BV/TV %									p value
Non-infected	PBS	Lys	RFs	FFs	ICG	RFs-ICG	FFs-ICG		Non-infected vs. PBS	Lys vs. PBS	RFs vs. PBS	FFs vs. PBS	ICG vs. PBS	RFs-ICG vs. PBS	FFs-ICG vs. PBS
11.6469	5.78347	5.93677	6.37306	6.65552	8.84382	8.43827	10.4494		0.0016876	0.412804	0.201463	0.13801	0.0545764	0.048293	0.0210019
12.5438	7.56753	6.0514	7.1676	7.5702	8.17552	8.23331	10.2242
10.374	5.45617	6.29376	7.79168	8.24222	8.2442	8.20111	11.2925

## Sheet: Fig. 5h
TB.TH (μm)									p value
Non-infected	PBS	Lys	RFs	FFs	ICG	RFs-ICG	FFs-ICG		Non-infected vs. PBS	Lys vs. PBS	RFs vs. PBS	FFs vs. PBS	ICG vs. PBS	RFs-ICG vs. PBS	FFs-ICG vs. PBS
0.22431	0.07936	0.08671	0.08517	0.09852	0.14661	0.1565	0.18521		0.00472876	0.373584	0.19807	0.310553	0.00903999	0.00616486	9.48623e-05
0.20942	0.08841	0.09576	0.10304	0.09557	0.18542	0.15621	0.19315
0.19131	0.08797	0.07922	0.08441	0.07691	0.15253	0.13991	0.18908

## Sheet: Fig. 5i
Joint Angle (°)									p value
Non-infected	PBS	Lys	RFs	FFs	ICG	RFs-ICG	FFs-ICG		Non-infected vs. PBS	Lys vs. PBS	RFs vs. PBS	FFs vs. PBS	ICG vs. PBS	RFs-ICG vs. PBS	FFs-ICG vs. PBS
90	55	60	55	55	78	82	90		0.00488652	0.47721	0.185499	0.283095	0.00825385	0.175662	0.0207322
105	80	68	75	63	88	71	88
95	63	64	73	78	85	61	94
104	50	55	62	76	65	74	103

## Sheet: Fig. 5l
Support time (s)									p value
Non-infected	PBS	Lys	RFs	FFs	ICG	RFs-ICG	FFs-ICG		Non-infected vs. PBS	Lys vs. PBS	RFs vs. PBS	FFs vs. PBS	ICG vs. PBS	RFs-ICG vs. PBS	FFs-ICG vs. PBS
0.6232	0.1833	0.3326	0.4987	0.5152	0.55	0.4583	0.5751		0.00807238	0.0394712	0.00256232	0.00155499	0.00390737	0.0068442	0.000826695
0.452	0.1566	0.4252	0.4357	0.5006	0.4378	0.3978	0.5583
0.5228	0.0667	0.5122	0.3124	0.4637	0.4438	0.4238	0.5132

## Sheet: Fig. 5m
Stride length (cm)									p value
Non-infected	PBS	Lys	RFs	FFs	ICG	RFs-ICG	FFs-ICG		Non-infected vs. PBS	Lys vs. PBS	RFs vs. PBS	FFs vs. PBS	ICG vs. PBS	RFs-ICG vs. PBS	FFs-ICG vs. PBS
2.0735	1.2282	1.4544	1.4892	1.6793	1.9649	1.6685	1.9672		0.000878462	0.0125302	0.0164943	0.00859814	0.00169691	0.00287532	0.00141287
2.128	1.2123	1.5432	1.5121	1.5224	1.8453	1.7117	1.8712
2.2488	0.9745	1.6494	1.7088	1.8241	1.8231	1.5489	1.8421
1.9972	0.8874	1.5343	1.667	1.5423	1.9721	1.7011	1.9688

## Sheet: Fig. 5n
Average intensity									p value
Non-infected	PBS	Lys	RFs	FFs	ICG	RFs-ICG	FFs-ICG		Non-infected vs. PBS	Lys vs. PBS	RFs vs. PBS	FFs vs. PBS	ICG vs. PBS	RFs-ICG vs. PBS	FFs-ICG vs. PBS
214	145	215	164	219	220	215	216		0.000454467	0.0182745	0.376602	0.00693651	0.0009674	0.00176738	0.00328976
220	139	185	156	182	205	218	219
231	165	176	151	196	211	208	205
225	134	184	124	177	198	204	220

## Sheet: Fig. 5o
Average speed (cm/s)									p value
Non-infected	PBS	Lys	RFs	FFs	ICG	RFs-ICG	FFs-ICG		Non-infected vs. PBS	Lys vs. PBS	RFs vs. PBS	FFs vs. PBS	ICG vs. PBS	RFs-ICG vs. PBS	FFs-ICG vs. PBS
27.4622	12.3354	15.9621	11.1544	16.9774	17.482	15.7837	18.811		0.367418	0.0525903	0.136414	0.164176	0.0143053	0.0925717	0.0458242
31.4534	8.8846	17.1578	12.6875	18.2157	19.3421	18.4534	20.5434
21.1289	6.4201	10.6824	10.1587	15.3187	21.8773	13.4534	23.8788
