# Supplementary material for: Photo-reversible amyloid nanoNETs for regenerative antimicrobial therapies
Source: Nat Commun. 2025 Dec 10;16:11025. doi: 10.1038/s41467-025-65976-6 (PMC12696075; doi:10.1038/s41467-025-65976-6)
Supplement: Supplementary file 4 — Source data [file 41467_2025_65976_MOESM4_ESM.zip › Source Data files/Fig.4.xlsx]

## Sheet: Fig. 4b
Wound area (%)
day	PBS			Mean	Er±	ICG			Mean	Er±	FFs			Mean	Er±	RFs			Mean	Er±	FFs-ICG			Mean	Er±	RFs-ICG			Mean	Er±	Lys			Mean	Er±
1	1	1	1	1	0	1	1	1	1	0	1	1	1	1	0	1	1	1	1	0	1	1	1	1	0	1	1	1	1	0	1	1	1	1	0
4	0.9	0.92857	0.9	0.90952	0.0165	0.8	0.9	0.90909	0.8697	0.06053	0.9	0.90909	1	0.93636	0.0553	0.91667	0.90909	0.92308	0.91628	0.007	0.9	0.81	0.81	0.84	0.05196	1	0.88889	0.88889	0.92593	0.06415	1	1	0.90909	0.9697	0.05249
7	0.81	0.70714	0.72727	0.74814	0.05451	0.63	0.7	0.66942	0.66647	0.03509	0.8	0.90909	0.81	0.8397	0.0603	0.80208	0.90909	0.84615	0.85244	0.05378	0.64	0.48	0.64	0.58667	0.09238	0.80808	0.80808	0.71296	0.77637	0.05492	0.9	0.80808	0.72727	0.81178	0.08642
10	0.48	0.45714	0.44545	0.46087	0.01757	0.3	0.48	0.33058	0.37019	0.09632	0.42	0.43636	0.49	0.44879	0.03662	0.625	0.56566	0.41026	0.53364	0.11089	0.16	0.15	0.18	0.16333	0.01528	0.49495	0.48485	0.59259	0.52413	0.0595	0.56	0.56566	0.56566	0.56377	0.00327
14	0.32	0.34286	0.19091	0.28459	0.08193	0.06	0.1	0.08264	0.08088	0.02006	0.06	0.19091	0.12	0.12364	0.06553	0.0625	0.25253	0.11966	0.14489	0.09749	0.01	0.02	0.02	0.01667	0.00577	0.06061	0.06061	0.16667	0.09596	0.06123	0.12	0.24242	0.28283	0.21508	0.08479

## Sheet: Fig. 4d
Survival Bacteria (%)								p value
PBS	Lys	RFs	FFs	ICG	RFs-ICG	FFs-ICG		Lys vs. PBS	RFs vs. PBS	FFs vs. PBS	ICG vs. PBS	RFs-ICG vs. PBS	FFs-ICG vs. PBS
1.004	0.153	0.866	0.681	0.082	0.097	0.031		0.000119083	0.0331008	0.0025091	2.41979e-06	2.04914e-05	2.64717e-05
1	0.184	0.847	0.626	0.075	0.108	0.051
0.996	0.138	0.689	0.582	0.078	0.085	0.032

## Sheet: Fig. 4i
ThT signal (a.u.)
FFs-20℃-before	RFs-20℃-before	FFs-55℃	RFs-55℃	FFs-20℃-after	RFs-20℃-after
70.598	68.487	10.096	56.332	31.305	67.984
85.421	84.273	31.34	53.588	50.922	66.036
72.254	80.805	22.412	44.452	48.324	70.97
