# Supplementary material for: Photo-reversible amyloid nanoNETs for regenerative antimicrobial therapies
Source: Nat Commun. 2025 Dec 10;16:11025. doi: 10.1038/s41467-025-65976-6 (PMC12696075; doi:10.1038/s41467-025-65976-6)
Supplement: Supplementary file 4 — Source data [file 41467_2025_65976_MOESM4_ESM.zip › Source Data files/Fig.3.xlsx]

## Sheet: Fig. 3a
Cell viability (%)
PBS	Triton	1wt% Lys	1wt% RFs	1wt% FFs
0.97	0.077	0.495	0.881	0.867
0.998	0.082	0.513	1.056	0.859
1.044	0.082	0.521	0.979	0.858
0.988	0.071	0.545	0.95	0.881
1.008	0.057	0.55	0.974	0.821
0.991	0.059	0.543	0.975	0.861

## Sheet: Fig. 3b
Lysozyme monomer concentration (mg/L)					p value
RFs-20℃	RFs-60℃	FFs-20℃	FFs-60℃		RFs-20℃ vs. RFs-60℃	FFs-20℃ vs. FFs-60℃
7.73636	6.92727	6.55455	44.4273		0.339803	0.019615
7.26364	7.03636	6.86364	81.0909
5.77273	8.27273	11.8727	59.4727

## Sheet: Fig. 3c
Lysozyme activity (U/mL)
0.1wt%	0.5wt%	1.0wt%	1.5wt%	2.0wt%
16.8006	24.3352	39.5706	51.0388	64.8615
16.0526	26.108	41.4543	51.5651	66.0249
17.4931	25.7202	41.6205	52.036	65.1939

## Sheet: Fig. 3d
Lysozyme activity (U/mL)							p value
Lys	RFs	FFs	RFs-ICG	FFs-ICG			RFs vs. FFs	RFs-ICG vs. FFs-ICG
64.0028	21.6482	22.7839	27.2438	45.1385			0.0583327	0.0030591
65.1662	20.8726	24.2798	24.1136	47.6316
64.3352	21.3989	22.7008	24.8338	45.4155

## Sheet: Fig. 3f
Survival Bacteria (%)								p value
PBS	Lys	RFs	FFs	ICG	RFs-ICG	FFs-ICG		Lys vs. PBS	RFs vs. PBS	FFs vs. PBS	ICG vs. PBS	RFs-ICG vs. PBS	FFs-ICG vs. PBS
1.004	0.133	0.362	0.283	0.312	0.171	0.044		0.000108201	0.00125644	9.02687e-06	6.63416e-05	0.000356718	7.75761e-06
1	0.084	0.44	0.287	0.326	0.228	0.053
0.996	0.108	0.334	0.273	0.295	0.155	0.042

## Sheet: Fig. 3i
Released Mg2+ concentration (mM)					p value
20℃-RFs	20℃-FFs	60℃-RFs	60℃-FFs		20℃-RFs vs. 20℃-FFs	60℃-RFs vs. 60℃-FFs
0.47468	0.54021	2.88828	4.20196		0.00561341	0.00169029
0.50077	0.54613	2.97551	4.0629
0.49028	0.55147	2.77153	4.06076

## Sheet: Fig. 3j
CD206 Cells (%)
PBS	IL-4	RFs	FFs	RFs-ICG	FFs-ICG
11.72	46.21	13.05	15.43	16.12	35.27
12.89	48.33	14.98	17.56	18.45	37.14
12.5	48.14	14.93	18.01	18.95	37.66

## Sheet: Fig. 3k
CD206 intensity (a.u.)							p value
PBS	IL-4	RFs	FFs	RFs-ICG	FFs-ICG		IL-4 vs. PBS	RFs vs. PBS	FFs vs. PBS	RFs-ICG vs. PBS	FFs-ICG vs. PBS
119.11	238.571	100.519	134.209	170.882	212.863		0.0149421	0.0475109	0.170244	0.00360723	0.00632233
128.12	210.01	114.52	126.21	180.633	206.334
110.1	264.66	105.46	191.45	149.95	225.846
