# Supplementary material for: Photo-reversible amyloid nanoNETs for regenerative antimicrobial therapies
Source: Nat Commun. 2025 Dec 10;16:11025. doi: 10.1038/s41467-025-65976-6 (PMC12696075; doi:10.1038/s41467-025-65976-6)
Supplement: Supplementary file 4 — Source data [file 41467_2025_65976_MOESM4_ESM.zip › Source Data files/Supplementary Figures.xlsx]

## Sheet: Supplementary Fig. 2a
wavelength （nm）	Flexible AF	Flexible AF	Flexible AF	(B+C+D)/3			Rigid AF	Rigid AF	Rigid AF	(H+I+J)/3	12 pts SG smooth of E	8 pts SG smooth of K
							-1.45175	-1.44161	-1.41077	-1.43471
260	-1.33181	-1.06299	-1.22639	-1.20706			-1.36299	-1.43325	-1.50846	-1.4349	-1.12341	-1.3919
259	-1.1631	-1.43528	-1.19432	-1.26423			-1.3681	-1.30013	-1.58558	-1.41794	-1.16585	-1.39437
258	-1.0661	-1.28116	-1.15468	-1.16731			-1.32919	-1.12616	-1.67047	-1.37527	-1.2092	-1.40953
257	-0.80839	-0.91504	-1.26483	-0.99609			-1.34463	-1.0316	-1.60015	-1.32546	-1.25347	-1.43738
256	-1.2132	-1.34477	-1.14035	-1.23277			-1.20504	-1.34445	-1.56467	-1.37139	-1.29866	-1.47791
255	-1.19341	-1.39493	-1.44416	-1.34417			-1.65142	-1.70546	-1.71758	-1.69149	-1.34475	-1.55381
254	-1.44308	-1.21768	-1.57565	-1.41214			-1.71884	-1.5015	-1.84735	-1.68923	-1.39176	-1.60173
253	-1.56308	-1.5358	-1.5658	-1.55489			-1.83927	-1.50271	-1.7351	-1.69236	-1.45903	-1.68218
252	-1.33412	-1.75823	-1.62236	-1.57157			-1.77861	-1.49685	-1.77557	-1.68368	-1.51295	-1.77951
251	-1.73601	-1.61723	-1.42339	-1.59221			-1.88461	-1.67449	-1.71023	-1.75644	-1.54293	-1.9078
250	-1.43136	-1.61191	-1.59618	-1.54648			-2.21554	-1.99746	-2.33065	-2.18122	-1.55203	-2.09918
249	-1.44405	-1.84301	-1.85339	-1.71348			-2.33181	-2.30554	-2.47312	-2.37016	-1.63812	-2.28944
248	-1.54017	-1.65895	-1.52164	-1.57359			-2.62797	-2.45866	-2.55861	-2.54841	-1.77021	-2.47559
247	-1.94899	-1.52367	-1.55966	-1.67744			-3.04232	-2.33241	-2.32177	-2.5655	-1.91748	-2.60906
246	-2.16497	-2.06183	-1.75627	-1.99436			-3.11104	-2.52573	-2.33533	-2.65737	-2.0735	-2.70343
245	-2.34171	-2.56759	-2.35738	-2.42223			-2.70856	-2.85317	-3.03402	-2.86525	-2.26042	-2.85615
244	-2.4531	-2.85565	-3.12448	-2.81108			-2.78458	-3.16489	-3.06079	-3.00342	-2.45458	-3.05306
243	-2.51951	-2.64075	-3.07444	-2.7449			-3.30973	-3.31205	-3.33012	-3.3173	-2.62098	-3.30555
242	-2.55569	-2.65033	-2.99788	-2.73463			-3.4948	-3.63891	-3.70811	-3.61394	-2.82765	-3.55817
241	-2.35393	-2.98173	-3.35578	-2.89715			-3.45663	-4.16006	-3.93916	-3.85195	-3.04653	-3.81022
240	-3.3009	-2.93029	-3.69495	-3.30871			-3.8168	-4.13555	-4.43498	-4.12911	-3.31404	-4.14216
239	-3.30839	-3.74125	-3.43072	-3.49345			-4.17464	-3.99975	-5.05167	-4.40869	-3.60981	-4.48325
238	-3.74356	-3.82694	-4.07885	-3.88312			-5.09248	-4.20906	-5.35891	-4.88682	-4.01546	-4.93113
237	-4.30165	-4.43851	-5.2139	-4.65135			-5.79503	-5.00374	-5.89185	-5.56354	-4.58428	-5.47634
236	-4.867	-5.10505	-5.89394	-5.28866			-6.12193	-5.67811	-6.14903	-5.98302	-5.2153	-6.0847
235	-6.35049	-5.57815	-5.83624	-5.92163			-7.30433	-6.67028	-6.48817	-6.82093	-5.9038	-6.7407
234	-6.9213	-6.03696	-6.25722	-6.40516			-7.8581	-7.43327	-6.94163	-7.411	-6.57549	-7.35767
233	-7.24347	-7.43485	-7.68051	-7.45294			-7.76216	-8.34591	-8.00775	-8.03861	-7.32101	-7.99816
232	-7.87086	-8.28008	-8.75564	-8.30219			-8.72092	-8.70162	-8.77169	-8.73141	-8.16738	-8.78315
231	-8.45918	-8.886	-9.09563	-8.8136			-10.1133	-8.82672	-9.22659	-9.38887	-8.96877	-9.57985
230	-9.57231	-9.2352	-10.0453	-9.6176			-10.5744	-9.98894	-10.953	-10.5054	-9.69458	-10.4304
229	-10.2854	-9.58362	-10.8125	-10.2272			-11.7733	-11.2889	-11.8776	-11.6466	-10.4109	-11.4492
228	-11.6198	-11.2224	-11.7344	-11.5255			-12.0345	-12.2246	-12.7369	-12.332	-11.1454	-12.5472
227	-12.5958	-11.7376	-12.7069	-12.3468			-13.2285	-13.4157	-13.4521	-13.3654	-11.8281	-13.5915
226	-12.3846	-11.2793	-12.742	-12.1353			-15.079	-15.1099	-14.3561	-14.8483	-12.5152	-14.4516
225	-12.7321	-11.9409	-13.3194	-12.6641			-15.3183	-15.5115	-15.5032	-15.4443	-13.1426	-15.2653
224	-14.4438	-13.3288	-13.944	-13.9055			-15.7091	-16.0104	-15.8419	-15.8538	-13.8013	-15.9968
223	-15.0922	-14.3323	-14.6605	-14.695			-16.0015	-16.9414	-16.3534	-16.4321	-14.4938	-16.6664
222	-15.09	-15.6468	-14.5329	-15.0899			-17.2072	-18.1008	-16.8629	-17.3903	-15.1464	-17.3093
221	-16.8042	-14.9118	-15.1358	-15.6173			-17.9453	-18.5359	-17.3026	-17.9279	-15.8026	-18.0754
220	-16.7449	-15.9269	-15.8254	-16.1657			-19.0578	-18.9368	-18.8474	-18.9473	-16.3947	-18.7901
219	-18.1671	-17.8382	-16.2411	-17.4155			-19.2608	-19.4404	-19.6874	-19.4629	-16.8264	-19.4045
218	-18.1956	-17.567	-16.9425	-17.5684			-19.8671	-19.8031	-19.9226	-19.8643	-17.2027	-19.8223
217	-17.6839	-17.6343	-17.2485	-17.5222			-19.5214	-20.7308	-19.7759	-20.0094	-17.6014	-20.1624
216	-18.2137	-17.0887	-17.0959	-17.4661			-20.0605	-20.7843	-20.1086	-20.3178	-17.8747	-20.2923
215	-18.4884	-16.674	-17.8995	-17.6873			-20.6871	-19.1797	-20.7188	-20.1952	-17.9733	-20.2278
214	-18.5494	-18.1711	-18.5445	-18.4217			-20.0097	-19.7684	-20.8518	-20.21	-18.115	-19.8893
213	-19.3188	-18.3954	-18.956	-18.8901			-19.4894	-19.1714	-20.0899	-19.5836	-18.3318	-19.5273
212	-18.3663	-18.7007	-18.9831	-18.6834			-18.4615	-18.3797	-19.4342	-18.7585	-18.7206	-19.0698
211	-17.7405	-18.3518	-18.8241	-18.3055			-18.5436	-17.501	-18.7432	-18.2626	-19.2457	-18.541
210	-18.4463	-19.2654	-19.5411	-19.0843			-18.9421	-17.6836	-18.8953	-18.507	-19.7519	-18.1324
209	-20.4196	-21.3879	-20.2922	-20.6999			-16.8221	-17.9337	-18.4059	-17.7206	-20.3255	-17.8784
208	-21.6189	-20.5219	-21.2363	-21.1257			-16.3046	-17.8026	-17.2398	-17.1157	-20.7197	-17.5427
207	-20.756	-21.3075	-21.866	-21.3098			-17.7957	-16.6038	-17.0547	-17.1514	-20.8835	-16.7859
206	-20.5138	-21.6669	-22.8982	-21.693			-15.6449	-16.7996	-15.4669	-15.9705	-21.1759	-15.6102
205	-21.0532	-21.026	-21.8213	-21.3002			-14.9131	-13.9195	-13.3569	-14.0632	-21.5935	-14.0051
204	-21.1035	-22.2198	-21.2589	-21.5274			-12.1042	-10.486	-12.238	-11.6094	-21.7523	-11.8392
203	-20.3237	-17.8385	-22.1346	-20.0989			-10.8984	-9.03322	-8.45786	-9.46316	-21.4325	-9.15125
202	-21.6893	-18.0407	-21.0151	-20.2484			-7.45189	-6.46232	-5.24096	-6.38506	-20.8163	-6.38019
201	-23.2808	-19.5709	-23.6085	-22.1534			-1.72967	-5.83138	-3.68383	-3.74829	-20.4287	-3.98318
200	-21.4435	-22.3702	-19.9448	-21.2528			0.38591	-2.80871	-1.22775	-1.21685	-19.3872	-1.63864
199	-16.2457	-21.9402	-15.7642	-17.9834			-1.14413	2.07243	0.33184	0.42005	-18.3459	0.53208
198	-15.1607	-18.7786	-12.1107	-15.35			0.24343	0.80041	2.93314	1.32566	-17.5829	2.4549
197	-20.2203	-16.4949	-8.51281	-15.076			3.38247	4.5823	4.48324	4.14934	-15.9254	3.62057
196	-19.5574	-20.1192	-7.08607	-15.5876			6.32372	5.49929	2.33334	4.71878	-14.0796	4.05292
195	-12.4123	-8.67173	-9.27014	-10.1181			5.07945	6.84355	2.18941	4.70414	-11.9382	3.59125
194	-11.8584	-14.9262	-8.12657	-11.6371			0.09842	3.24775	2.64269	1.99629	-9.5012	3.21485
193	-10.9846	-11.8363	-3.75187	-8.85759			1.09176	2.16373	0.21996	1.15848	-6.76857	2.41353
192	-1.15503	1.15326	-0.81093	-0.2709			-1.55627	0.67144	0.52494	-0.11997	-3.74034	1.1873
191	-4.70911	5.08607	-4.86301	-1.49535			-0.77908	2.52678	1.91558	1.22109	-0.41649	-0.46384
190	1.79954	0.73439

## Sheet: Supplementary Fig. 2b
	ThT signal (a.u.)	Er±
Control	80.25	2.21736
Lys	99.5	0.57735
RFs	60073.5	3248.71
FFs	305.75	18.518

## Sheet: Supplementary Fig. 3a
	RFs 50 mM Mg2+		RFs 100 mM Mg2+		RFs 200 mM Mg2+
Time (s)	G' (Pa)	G" (Pa)	G' (Pa)	G" (Pa)	G' (Pa)	G" (Pa)
20	435	127	602	208	704	261
40	450	128	600	204	673	249
60	466	128	609	205	658	244
80	479	129	620	205	647	239
100	489	131	629	205	637	235
120	497	132	634	206	633	233
140	503	132	638	205	630	230
160	510	132	640	205	624	228
180	515	133	640	206	621	226
200	520	134	638	205	621	225
220	524	136	636	206	621	225
240	527	136	632	205	618	223
260	531	136	630	204	617	221
280	534	137	628	205	618	222
300	537	138	625	204	619	220
320	539	138	624	203	621	220
340	541	139	621	205	621	220
360	543	139	619	203	622	219
380	546	139	618	203	625	219
400	548	140	616	203	625	218
420	551	141	615	202	626	218
440	552	142	613	203	627	219
460	553	141	611	202	627	217
480	556	141	611	201	630	216
500	558	142	610	202	631	217
520	559	143	609	201	632	216
540	560	143	609	201	634	216
560	561	144	608	202	634	216
580	562	143	607	200	635	215
600	564	144	606	201	637	215
620	565	144	604	201	638	215
640	566	145	604	200	640	215
660	566	146	604	201	640	216
680	566	145	602	199	640	214
700	568	145	603	199	643	214
720	569	146	602	200	643	214
740	570	146	601	198	644	213
760	571	147	602	199	645	214
780	570	148	601	199	645	214
800	571	147	601	198	646	213
820	572	147	601	198	648	214
840	572	148	600	197	648	213
860	573	149	600	197	650	213
880	572	150	600	198	650	214
900	572	149	598	196	649	212
920	573	149	600	196	652	212
940	573	150	599	197	652	213
960	573	150	598	195	653	212
980	574	151	599	196	654	213
1000	573	152	598	196	653	213
1020	572	151	598	195	654	211
1040	573	152	599	196	655	212
1060	572	152	598	195	655	211
1080	573	152	599	195	657	212
1100	572	154	598	196	657	213
1120	571	153	597	194	656	211
1140	573	153	599	194	658	211
1160	573	154	598	194	659	211
1180	572	154	598	194	660	211
1200	572	155	598	194	660	212
1220	571	155	597	194	659	211
1240	572	154	598	193	661	210
1260	572	154	598	194	662	211
1280	572	155	597	192	662	210
1300	572	155	599	193	663	210
1320	571	156	597	194	663	211
1340	570	154	596	192	662	210
1360	572	154	598	192	664	210
1380	572	156	597	193	665	210
1400	572	156	597	193	665	210
1420	572	157	597	193	666	211
1440	571	156	596	192	665	210
1460	572	156	597	191	667	209
1480	572	156	596	193	667	210
1500	572	156	595	191	667	209
1520	573	156	597	191	669	210
1540	571	158	596	192	668	210
1560	571	157	595	191	667	209
1580	572	156	596	192	669	209
1600	572	157	594	191	669	209
1620	572	157	595	190	670	209
1640	572	158	595	192	670	210
1660	571	157	594	191	669	209
1680	572	156	595	190	671	208
1700	572	158	594	192	671	209
1720	572	157	593	190	671	208
1740	573	158	594	190	672	209
1760	572	159	593	192	671	210
1780	571	158	592	190	670	208
1800	572	157	593	191	671	208
1820	572	158	592	190	671	208
1840	572	158	592	189	672	208
1860	572	159	592	191	671	209
1880	570	158	590	189	670	207
1900	571	157	592	189	672	207
1920	571	158	591	191	672	208
1940	569	158	590	189	672	207
1960	569	159	591	189	673	208
1980	568	159	590	190	672	208
2000	568	158	590	189	673	207
2020	569	158	590	190	674	208
2040	568	158	589	189	674	207
2060	569	158	590	189	675	207
2080	568	160	590	190	674	209
2100	567	159	588	188	673	207
2120	569	158	590	188	675	207
2140	568	159	589	189	675	207
2160	568	159	588	188	675	207
2180	569	160	589	189	676	208
2200	568	160	588	189	675	207
2220	568	159	588	188	675	207
2240	569	159	588	189	676	207
2260	568	159	587	188	676	206
2280	569	160	589	188	677	206
2300	568	161	588	189	676	208
2320	566	159	587	188	676	206
2340	568	158	588	188	678	206
2360	568	160	587	188	678	207
2380	567	159	587	187	678	206
2400	568	160	588	188	678	207
2420	566	159	586	188	677	207
2440	567	158	587	187	678	205
2460	568	159	587	188	679	206
2480	567	159	585	187	678	206
2500	568	160	587	186	680	206
2520	567	161	586	188	679	207
2540	566	158	585	186	679	206
2560	568	158	586	186	680	205
2580	568	160	585	187	680	206
2600	567	159	585	186	681	206
2620	568	160	586	187	681	207
2640	567	161	584	187	680	206
2660	567	159	585	186	681	205
2680	568	160	585	188	681	206
2700	567	160	583	186	681	205
2720	568	160	585	186	683	205
2740	567	161	584	187	682	207
2760	566	159	583	186	681	205
2780	568	158	584	186	683	205
2800	567	159	583	187	683	205
2820	568	160	583	186	683	205
2840	567	160	582	187	683	206
2860	567	160	581	186	682	205
2880	568	160	582	185	684	205
2900	568	160	581	187	684	206
2920	567	159	580	185	684	205
2940	568	160	582	186	685	205
2960	568	161	581	187	684	206
2980	567	160	580	185	683	204
3000	568	159	581	186	685	204
3020	568	160	580	186	684	204
3040	568	160	580	185	685	204
3060	568	161	579	187	684	206
3080	567	160	578	185	683	204
3100	568	159	579	185	684	204
3120	569	161	578	187	684	205
3140	568	161	577	185	683	204
3160	569	161	579	185	684	204
3180	568	162	578	186	683	205
3200	567	160	577	185	683	204
3220	569	160	578	185	683	204
3240	568	160	577	185	681	204
3260	568	160	578	184	682	203
3280	568	161	577	186	681	205
3300	567	161	576	185	680	204
3320	569	160	578	184	682	203
3340	568	161	577	185	682	204
3360	568	161	576	184	682	204
3380	569	161	578	184	683	204
3400	567	161	576	185	682	204
3420	567	160	576	183	682	203
3440	568	160	577	185	683	203
3460	568	161	576	184	683	203
3480	569	162	577	183	684	203
3500	568	163	576	185	683	205
3520	567	161	575	183	682	203
3540	569	161	577	183	684	203
3560	569	161	576	185	684	204
3580	568	161	575	183	684	203
3600	569	162	576	184	685	204

## Sheet: Supplementary Fig. 3b
	RFs 50 mM Mg2+		RFs 100 mM Mg2+		RFs 200 mM Mg2+
Frequency (rad/s)	G' (Pa)	G" (Pa)	G' (Pa)	G" (Pa)	G' (Pa)	G" (Pa)
0.1	492	160	485	179	553	190
0.158	511	161	506	179	582	192
0.251	528	160	526	180	609	192
0.398	546	161	545	180	636	194
0.631	563	162	564	181	664	197
1	579	163	584	184	693	201
1.58	596	165	604	187	722	205
2.51	614	169	624	191	752	212
3.98	632	173	646	197	784	220
6.31	650	178	668	204	817	231
10	668	184	691	213	849	244
15.8	686	192	713	224	886	261
25.1	691	208	712	247	920	282
39.8	692	218	706	259	947	304
63.1	608	227	617	273	950	325
100	561	236	522	285	857	336

## Sheet: Supplementary Fig. 3c
	0.5wt.% RFs		1.0wt.% RFs		1.5wt.% RFs
Time (s)	G' (Pa)	G" (Pa)	G' (Pa)	G" (Pa)	G' (Pa)	G" (Pa)
20	84	19.2	602	208	1600	584
40	86.7	19.1	600	204	1580	574
60	89.3	19	609	205	1590	577
80	91.4	18.9	620	205	1600	578
100	93.1	18.9	629	205	1610	579
120	94.4	18.8	634	206	1610	580
140	95.6	18.8	638	205	1610	576
160	96.6	18.7	640	205	1600	574
180	97.6	18.8	640	206	1590	573
200	98.4	18.8	638	205	1570	571
220	99.2	18.8	636	206	1550	572
240	99.8	18.8	632	205	1530	567
260	100	18.8	630	204	1520	564
280	101	18.7	628	205	1510	566
300	102	18.8	625	204	1490	561
320	102	18.8	624	203	1490	561
340	103	18.8	621	205	1480	564
360	103	18.8	619	203	1470	561
380	104	18.8	618	203	1470	563
400	104	18.8	616	203	1460	564
420	105	18.8	615	202	1460	562
440	105	18.9	613	203	1450	565
460	105	18.9	611	202	1450	563
480	106	18.8	611	201	1450	560
500	106	18.8	610	202	1440	566
520	106	18.8	609	201	1430	563
540	107	18.9	609	201	1430	563
560	107	18.9	608	202	1430	566
580	107	18.8	607	200	1430	564
600	108	18.8	606	201	1420	565
620	108	18.8	604	201	1420	564
640	108	18.8	604	200	1420	563
660	108	18.9	604	201	1420	567
680	108	18.9	602	199	1410	563
700	109	18.8	603	199	1410	562
720	109	18.9	602	200	1410	567
740	109	18.9	601	198	1400	564
760	109	18.9	602	199	1400	564
780	110	18.9	601	199	1400	566
800	110	18.9	601	198	1400	564
820	110	18.9	601	198	1390	566
840	110	18.9	600	197	1390	565
860	110	19	600	197	1390	563
880	110	19	600	198	1390	568
900	110	18.9	598	196	1380	564
920	111	18.9	600	196	1390	562
940	111	18.9	599	197	1380	569
960	111	18.9	598	195	1380	564
980	111	19	599	196	1380	565
1000	111	19	598	196	1370	566
1020	111	18.9	598	195	1370	563
1040	111	18.9	599	196	1370	567
1060	112	19	598	195	1360	566
1080	112	19	599	195	1370	564
1100	112	19	598	196	1360	569
1120	112	19	597	194	1360	565
1140	112	18.9	599	194	1360	564
1160	112	19	598	194	1360	568
1180	112	19	598	194	1350	565
1200	112	19	598	194	1360	567
1220	112	19.1	597	194	1350	567
1240	112	19	598	193	1350	565
1260	113	19	598	194	1350	570
1280	113	19	597	192	1350	566
1300	113	19	599	193	1350	564
1320	113	19.1	597	194	1350	569
1340	113	19.1	596	192	1340	563
1360	113	19	598	192	1350	564
1380	113	19	597	193	1340	568
1400	113	19	597	193	1340	564
1420	113	19.1	597	193	1340	568
1440	113	19.1	596	192	1330	566
1460	113	19	597	191	1340	562
1480	113	19	596	193	1340	569
1500	113	19.1	595	191	1330	564
1520	113	19.1	597	191	1330	563
1540	113	19.1	596	192	1330	568
1560	113	19.1	595	191	1330	563
1580	114	19.1	596	192	1330	564
1600	114	19.1	594	191	1330	566
1620	114	19.2	595	190	1330	562
1640	114	19.2	595	192	1330	566
1660	114	19.2	594	191	1320	563
1680	114	19.1	595	190	1330	562
1700	114	19.2	594	192	1320	567
1720	114	19.1	593	190	1320	562
1740	114	19.2	594	190	1320	562
1760	114	19.3	593	192	1320	566
1780	114	19.2	592	190	1310	562
1800	114	19.2	593	191	1320	564
1820	114	19.2	592	190	1310	565
1840	114	19.2	592	189	1310	562
1860	114	19.3	592	191	1310	567
1880	114	19.3	590	189	1310	562
1900	114	19.2	592	189	1310	561
1920	114	19.2	591	191	1300	566
1940	114	19.2	590	189	1300	562
1960	114	19.3	591	189	1300	561
1980	114	19.4	590	190	1300	566
2000	114	19.3	590	189	1300	562
2020	114	19.3	590	190	1300	565
2040	114	19.3	589	189	1290	565
2060	114	19.3	590	189	1300	562
2080	115	19.4	590	190	1290	567
2100	114	19.3	588	188	1290	562
2120	115	19.2	590	188	1300	561
2140	115	19.2	589	189	1290	568
2160	115	19.3	588	188	1290	561
2180	115	19.4	589	189	1290	563
2200	115	19.5	588	189	1290	565
2220	115	19.4	588	188	1290	561
2240	115	19.3	588	189	1290	565
2260	115	19.4	587	188	1280	563
2280	115	19.4	589	188	1290	559
2300	115	19.5	588	189	1280	565
2320	115	19.4	587	188	1280	560
2340	115	19.3	588	188	1280	560
2360	115	19.4	587	188	1280	565
2380	115	19.5	587	187	1280	559
2400	115	19.5	588	188	1280	562
2420	115	19.5	586	188	1280	562
2440	115	19.4	587	187	1280	558
2460	115	19.5	587	188	1280	564
2480	115	19.5	585	187	1270	561
2500	115	19.5	587	186	1280	558
2520	115	19.6	586	188	1270	564
2540	115	19.5	585	186	1270	559
2560	115	19.5	586	186	1280	560
2580	115	19.5	585	187	1270	564
2600	115	19.5	585	186	1270	558
2620	115	19.6	586	187	1270	562
2640	115	19.6	584	187	1270	560
2660	115	19.4	585	186	1270	558
2680	115	19.5	585	188	1270	563
2700	115	19.5	583	186	1260	559
2720	115	19.6	585	186	1270	558
2740	115	19.7	584	187	1270	564
2760	115	19.6	583	186	1260	557
2780	115	19.6	584	186	1270	559
2800	115	19.7	583	187	1260	561
2820	115	19.6	583	186	1260	557
2840	115	19.7	582	187	1260	561
2860	115	19.7	581	186	1260	557
2880	114	19.4	582	185	1260	555
2900	115	19.6	581	187	1260	563
2920	114	19.5	580	185	1250	558
2940	115	19.6	582	186	1260	555
2960	115	19.8	581	187	1250	560
2980	114	19.7	580	185	1250	555
3000	115	19.7	581	186	1250	558
3020	115	19.8	580	186	1250	559
3040	115	19.7	580	185	1250	555
3060	115	19.7	579	187	1250	561
3080	114	19.7	578	185	1240	556
3100	114	19.6	579	185	1240	554
3120	115	19.8	578	187	1240	560
3140	115	19.7	577	185	1230	555
3160	115	19.7	579	185	1240	555
3180	114	19.7	578	186	1230	558
3200	114	19.7	577	185	1230	554
3220	114	19.5	578	185	1230	557
3240	114	19.6	577	185	1230	557
3260	114	19.7	578	184	1230	554
3280	114	19.8	577	186	1230	559
3300	114	19.8	576	185	1220	554
3320	114	19.7	578	184	1230	553
3340	114	19.8	577	185	1220	560
3360	114	19.7	576	184	1220	553
3380	114	19.7	578	184	1220	552
3400	114	19.8	576	185	1220	555
3420	114	19.6	576	183	1220	552
3440	114	19.6	577	185	1220	556
3460	114	19.7	576	184	1210	553
3480	114	19.7	577	183	1220	551
3500	114	19.8	576	185	1210	556
3520	114	19.7	575	183	1210	551
3540	114	19.7	577	183	1220	550
3560	114	19.8	576	185	1210	556
3580	114	19.7	575	183	1210	551
3600	114	19.8	576	184	1210	552

## Sheet: Supplementary Fig. 3d
	0.5wt.% RFs		1.0wt.% RFs		1.5wt.% RFs
Frequency (rad/s)	G' (Pa)	G" (Pa)	G' (Pa)	G" (Pa)	G' (Pa)	G" (Pa)
0.1	98.8	20.7	485	179	1040	550
0.158	102	20.5	506	179	1070	547
0.251	106	20.2	526	180	1110	545
0.398	109	19.9	545	180	1150	544
0.631	113	19.7	564	181	1180	544
1	116	19.9	584	184	1220	548
1.58	119	20.1	604	187	1260	551
2.51	122	20.6	624	191	1310	556
3.98	125	21.4	646	197	1350	563
6.31	128	22.3	668	204	1390	570
10	131	23.7	691	213	1440	582
15.8	132	26.1	713	224	1480	602
25.1	130	28.3	712	247	1490	626
39.8	135	33.4	706	259	1390	709
63.1	132	36.5	617	273	1410	715
100	133	39.1	522	285	1260	738

## Sheet: Supplementary Fig. 4a
	FFs 50 mM Mg2+		FFs 100 mM Mg2+		FFs 200 mM Mg2+
Time (s)	G' (Pa)	G" (Pa)	G' (Pa)	G" (Pa)	G' (Pa)	G" (Pa)
20	0.216	0.132	158	49.6	281	81.5
40	0.179	0.0637	161	49.2	288	80.6
60	0.152	0.066	163	49	294	80.7
80	0.152	0.072	165	49.2	300	81
100	0.156	0.0773	166	49.3	304	81.1
120	0.161	0.0857	166	49.9	308	81
140	0.167	0.0883	167	50.1	311	80.8
160	0.172	0.0843	168	50.4	315	80.7
180	0.179	0.0878	168	50.9	318	80.7
200	0.175	0.089	169	51.3	321	80.9
220	0.181	0.0906	169	51.9	323	80.9
240	0.184	0.0926	170	52.1	325	80.7
260	0.192	0.096	170	52.2	328	80.5
280	0.197	0.101	171	52.7	330	80.5
300	0.201	0.0962	172	53	333	80.6
320	0.208	0.102	173	53.3	334	80.9
340	0.212	0.103	173	53.7	336	80.8
360	0.219	0.103	174	53.6	338	80.6
380	0.226	0.109	174	53.6	340	80.5
400	0.232	0.112	175	54.1	341	80.5
420	0.23	0.114	176	54.4	343	80.8
440	0.239	0.109	176	54.6	344	80.9
460	0.241	0.111	177	54.8	345	80.6
480	0.249	0.114	177	54.6	347	80.4
500	0.249	0.123	178	54.9	348	80.4
520	0.249	0.124	178	55	350	80.6
540	0.266	0.124	178	55.1	351	80.8
560	0.259	0.119	179	55.4	351	80.7
580	0.269	0.129	179	55.3	353	80.4
600	0.278	0.125	180	55.4	354	80.2
620	0.284	0.124	180	55.8	355	80.4
640	0.289	0.131	180	55.7	356	80.6
660	0.29	0.133	180	55.9	357	80.8
680	0.294	0.138	181	55.9	358	80.5
700	0.298	0.14	181	55.6	359	80.3
720	0.3	0.142	181	55.9	360	80.2
740	0.312	0.142	182	55.8	361	80.5
760	0.311	0.141	182	56	362	80.7
780	0.32	0.141	182	56.1	362	80.6
800	0.324	0.146	182	56.1	363	80.2
820	0.325	0.15	183	56.1	364	80.1
840	0.33	0.144	183	56.2	365	80.2
860	0.342	0.156	183	56.4	366	80.5
880	0.341	0.153	183	56.5	366	80.6
900	0.342	0.153	183	56.4	367	80.3
920	0.344	0.155	184	56.2	368	80.1
940	0.353	0.153	184	56.5	369	80.1
960	0.36	0.159	184	56.6	369	80.4
980	0.363	0.159	185	56.7	370	80.6
1000	0.368	0.158	185	57.1	370	80.5
1020	0.377	0.162	185	56.6	371	80.1
1040	0.377	0.16	185	56.7	372	80
1060	0.388	0.163	185	56.7	373	80.1
1080	0.385	0.164	186	56.9	373	80.4
1100	0.396	0.164	185	57.2	373	80.6
1120	0.396	0.17	185	56.8	374	80.2
1140	0.397	0.171	186	56.8	374	79.8
1160	0.409	0.174	186	57	375	80
1180	0.405	0.177	186	57.1	376	80.3
1200	0.418	0.172	186	57.1	376	80.5
1220	0.419	0.177	186	57	377	80.3
1240	0.433	0.18	186	56.6	377	79.9
1260	0.431	0.179	187	56.8	378	79.9
1280	0.432	0.184	187	56.9	379	80
1300	0.442	0.179	187	57.1	379	80.3
1320	0.444	0.188	187	57.5	379	80.4
1340	0.448	0.189	187	56.8	379	80.1
1360	0.455	0.19	188	56.9	380	79.7
1380	0.461	0.186	187	56.9	381	79.9
1400	0.467	0.19	188	57.1	381	80.2
1420	0.469	0.195	188	57.5	382	80.4
1440	0.474	0.195	188	57.2	382	80.1
1460	0.482	0.192	188	56.9	382	79.8
1480	0.491	0.192	189	57.4	383	79.8
1500	0.492	0.196	188	56.9	384	79.9
1520	0.495	0.201	189	57	384	80.3
1540	0.501	0.2	189	57.5	384	80.2
1560	0.511	0.202	188	57.2	384	79.8
1580	0.515	0.204	189	56.9	385	79.6
1600	0.519	0.203	189	57.1	385	79.7
1620	0.521	0.206	189	57.4	386	80
1640	0.525	0.206	189	57.9	386	80.2
1660	0.538	0.208	189	57.5	386	79.9
1680	0.538	0.209	190	57.4	387	79.6
1700	0.542	0.206	190	57.7	387	79.6
1720	0.548	0.21	190	56.9	388	79.8
1740	0.553	0.218	190	57.3	388	80.1
1760	0.559	0.211	190	57.4	388	80
1780	0.56	0.218	190	57	388	79.8
1800	0.57	0.217	190	56.8	389	79.5
1820	0.574	0.22	190	57.2	390	79.6
1840	0.581	0.223	190	57	390	79.9
1860	0.584	0.224	190	57.6	390	80.2
1880	0.585	0.224	190	57.3	390	79.9
1900	0.593	0.23	191	56.9	390	79.5
1920	0.597	0.228	191	57.1	391	79.4
1940	0.607	0.232	191	57	391	79.7
1960	0.61	0.221	191	57.3	392	80.1
1980	0.615	0.233	191	57.3	392	79.9
2000	0.623	0.237	191	57	392	79.6
2020	0.62	0.236	191	57.2	392	79.3
2040	0.626	0.233	191	56.9	393	79.5
2060	0.634	0.237	191	56.9	393	79.8
2080	0.635	0.233	191	57	393	80
2100	0.644	0.24	192	57.5	393	79.7
2120	0.649	0.24	192	56.8	394	79.3
2140	0.65	0.241	192	57.6	394	79.3
2160	0.66	0.241	192	57.2	395	79.6
2180	0.661	0.246	192	57	395	79.9
2200	0.667	0.241	192	57.2	395	79.8
2220	0.67	0.242	192	56.7	395	79.4
2240	0.674	0.248	192	57.1	395	79.3
2260	0.679	0.247	192	57.2	396	79.3
2280	0.689	0.243	192	56.9	396	79.6
2300	0.687	0.248	192	57.3	396	79.8
2320	0.692	0.252	192	56.7	396	79.4
2340	0.697	0.251	193	56.6	396	79.1
2360	0.702	0.254	193	57.2	397	79.1
2380	0.707	0.253	192	56.7	397	79.4
2400	0.711	0.252	193	57.3	397	79.6
2420	0.714	0.257	192	56.8	397	79.5
2440	0.718	0.258	193	56.6	397	79.1
2460	0.727	0.259	193	57.1	398	79.1
2480	0.73	0.262	193	56.7	398	79.2
2500	0.732	0.258	193	56.9	399	79.5
2520	0.738	0.255	193	57.2	398	79.7
2540	0.743	0.262	192	56.7	398	79.2
2560	0.744	0.261	193	56.3	399	79
2580	0.751	0.264	193	56.8	399	79
2600	0.756	0.267	193	56.7	400	79.3
2620	0.76	0.267	193	56.9	400	79.6
2640	0.764	0.266	193	57.2	399	79.3
2660	0.771	0.264	193	56.6	400	79.1
2680	0.769	0.268	194	56.9	400	78.9
2700	0.778	0.268	194	57.2	401	79
2720	0.779	0.27	194	57	401	79.4
2740	0.783	0.27	193	57.3	401	79.4
2760	0.787	0.273	193	56.7	401	79.1
2780	0.792	0.273	194	56.4	401	78.8
2800	0.797	0.274	194	57.3	402	78.9
2820	0.799	0.277	194	56.9	402	79.1
2840	0.808	0.274	194	57.5	402	79.5
2860	0.807	0.272	193	57.3	402	79.2
2880	0.809	0.277	194	56.6	402	78.8
2900	0.815	0.282	194	57.2	403	78.8
2920	0.82	0.278	194	56.9	403	78.9
2940	0.824	0.279	194	56.5	403	79.2
2960	0.831	0.286	193	56.9	403	79.3
2980	0.834	0.286	193	56.7	403	78.9
3000	0.84	0.286	194	56.6	403	78.7
3020	0.843	0.286	194	56.5	404	78.7
3040	0.849	0.286	194	56.7	404	79
3060	0.851	0.288	194	57.2	404	79.3
3080	0.851	0.285	194	57	404	79
3100	0.852	0.285	194	57	404	78.6
3120	0.859	0.286	194	57	405	78.6
3140	0.869	0.29	194	56.2	405	78.8
3160	0.873	0.29	194	56.9	405	79.1
3180	0.875	0.291	194	56.5	405	79.1
3200	0.877	0.294	194	56.1	405	78.7
3220	0.88	0.295	194	56.3	405	78.5
3240	0.885	0.291	194	56.2	406	78.6
3260	0.89	0.294	195	57	406	78.9
3280	0.891	0.298	194	56.9	406	79.1
3300	0.9	0.298	194	56.8	406	78.7
3320	0.904	0.295	194	56.2	406	78.5
3340	0.911	0.293	195	57	406	78.4
3360	0.91	0.295	194	56.5	407	78.6
3380	0.912	0.299	195	56.4	407	79
3400	0.916	0.299	194	56.6	406	78.9
3420	0.92	0.3	194	56.5	407	78.5
3440	0.929	0.298	195	56.4	407	78.4
3460	0.929	0.302	195	56.7	408	78.5
3480	0.934	0.3	195	56.5	408	78.9
3500	0.936	0.299	195	56.6	408	79
3520	0.944	0.305	194	56.5	407	78.7
3540	0.945	0.301	195	56.2	408	78.3
3560	0.95	0.307	195	56.5	408	78.3
3580	0.955	0.308	195	56.4	408	78.6
3600	0.961	0.305	195	56.7	408	78.8

## Sheet: Supplementary Fig. 4b
	0.5wt.% FFs		1.0wt.% FFs		1.5wt.% FFs
Frequency (rad/s)	G' (Pa)	G" (Pa)	G' (Pa)	G" (Pa)	G' (Pa)	G" (Pa)
0.1	1.04	0.209	167	56.5	343	47.3
0.133	1.12	0.227	174	55.9	352	49.7
0.237	1.25	0.263	181	55.4	370	55
0.316	1.31	0.277	187	55.3	379	58.4
0.562	1.43	0.341	194	56	400	66.8
1	1.58	0.415	200	56.5	424	77.7
1.78	1.75	0.514	207	57.8	452	91.2
2.37	1.88	0.574	213	59	468	99
3.16	2.02	0.645	220	60.9	485	107
7.5	2.56	0.936	228	64.7	547	138
10	3.46	1.07	235	67.7	572	149
17.8	6.05	1.4	241	72.1	628	175
23.7	8.8	1.63	244	78.3	659	189
31.6	9.8	1.79	236	84	693	203
75	9.89	2.72	203	90.9	810	250
100	10	2.72	153	98.5	862	266

## Sheet: Supplementary Fig. 4c
	0.5 wt.% FFs		1.0 wt.% FFs		1.5 wt.% FFs
Time (s)	G' (Pa)	G" (Pa)	G' (Pa)	G" (Pa)	G' (Pa)	G" (Pa)
20	65.1	17.2	263	74.8	459	134
40	66.3	17.1	272	76	472	134
60	67.5	17.1	283	77.6	482	134
80	68.6	17.2	293	79.3	491	134
100	69.4	17.2	301	80.4	497	134
120	70.2	17.2	306	80.9	503	134
140	71	17.2	309	80.9	508	133
160	71.7	17.2	311	80.8	513	132
180	72.4	17.2	313	80.7	518	132
200	73	17.2	315	80.7	522	133
220	73.6	17.3	317	80.7	525	133
240	74.1	17.3	318	80.6	528	132
260	74.6	17.2	320	80.5	532	132
280	75.2	17.2	322	80.4	535	131
300	75.6	17.3	323	80.4	538	132
320	76.1	17.3	325	80.5	541	132
340	76.5	17.3	326	80.5	543	132
360	76.9	17.3	327	80.3	545	131
380	77.3	17.2	328	80.2	548	131
400	77.7	17.3	330	80.3	551	131
420	78.1	17.3	331	80.3	553	132
440	78.4	17.3	332	80.3	554	132
460	78.7	17.3	333	80.3	556	131
480	79.1	17.3	334	80.2	558	131
500	79.4	17.3	336	80.2	560	130
520	79.8	17.3	337	80.2	562	131
540	80	17.4	338	80.3	564	131
560	80.3	17.4	339	80.3	564	131
580	80.6	17.3	340	80.2	566	130
600	80.9	17.3	341	80.1	568	130
620	81.2	17.3	342	80.2	570	130
640	81.4	17.4	343	80.2	571	131
660	81.7	17.4	343	80.3	572	131
680	81.9	17.4	344	80.2	573	130
700	82.1	17.3	345	80.1	574	130
720	82.4	17.3	346	80.1	576	130
740	82.6	17.4	347	80.2	577	130
760	82.8	17.4	348	80.2	578	131
780	83	17.4	348	80.2	579	130
800	83.2	17.4	349	80.1	580	130
820	83.5	17.3	350	80.1	581	129
840	83.7	17.4	351	80.1	583	130
860	83.9	17.4	352	80.1	584	130
880	84	17.4	352	80.2	584	130
900	84.2	17.4	353	80.1	584	130
920	84.4	17.4	354	80	586	129
940	84.6	17.3	354	80	587	129
960	84.8	17.4	355	80	588	130
980	85	17.4	356	80.1	589	130
1000	85.1	17.4	356	80.1	589	130
1020	85.3	17.4	357	80	590	129
1040	85.4	17.4	357	79.9	591	129
1060	85.6	17.4	358	80	592	129
1080	85.8	17.4	359	80	593	130
1100	85.9	17.4	359	80	593	130
1120	86	17.4	360	79.9	594	129
1140	86.2	17.4	360	79.9	595	129
1160	86.4	17.4	361	79.9	596	129
1180	86.5	17.4	361	79.9	597	129
1200	86.6	17.4	362	80	597	130
1220	86.8	17.4	362	79.9	597	129
1240	86.9	17.4	363	79.8	598	129
1260	87.1	17.4	363	79.8	599	128
1280	87.2	17.4	364	79.8	600	129
1300	87.3	17.4	364	79.9	601	129
1320	87.4	17.4	365	79.9	601	129
1340	87.5	17.4	365	79.8	601	129
1360	87.7	17.3	366	79.7	602	128
1380	87.8	17.4	366	79.7	603	128
1400	88	17.4	367	79.7	604	129
1420	88	17.4	367	79.8	604	129
1440	88.1	17.4	368	79.7	604	129
1460	88.3	17.4	368	79.6	604	128
1480	88.4	17.4	368	79.6	605	128
1500	88.6	17.4	369	79.6	606	128
1520	88.6	17.4	369	79.7	607	129
1540	88.7	17.4	370	79.7	607	129
1560	88.8	17.4	370	79.6	607	128
1580	88.9	17.3	371	79.5	608	128
1600	89.1	17.4	371	79.5	609	128
1620	89.2	17.4	371	79.6	609	128
1640	89.2	17.4	372	79.6	609	129
1660	89.3	17.4	372	79.5	609	128
1680	89.4	17.4	372	79.4	610	128
1700	89.6	17.4	373	79.4	611	128
1720	89.7	17.4	373	79.5	611	128
1740	89.7	17.4	374	79.5	612	128
1760	89.8	17.4	374	79.5	611	128
1780	89.9	17.4	374	79.4	611	128
1800	90	17.3	375	79.4	612	127
1820	90.1	17.4	375	79.4	613	127
1840	90.2	17.4	375	79.4	614	128
1860	90.3	17.4	376	79.5	614	128
1880	90.3	17.4	376	79.4	613	128
1900	90.4	17.3	376	79.3	614	127
1920	90.6	17.3	377	79.3	615	127
1940	90.7	17.4	377	79.3	616	128
1960	90.7	17.4	377	79.4	616	128
1980	90.8	17.4	378	79.4	615	128
2000	90.9	17.4	378	79.2	616	127
2020	91	17.3	378	79.2	617	127
2040	91.1	17.3	379	79.2	617	127
2060	91.2	17.4	379	79.3	618	128
2080	91.2	17.4	379	79.3	617	128
2100	91.2	17.4	379	79.2	617	127
2120	91.3	17.3	380	79.1	618	127
2140	91.4	17.3	380	79.1	619	127
2160	91.5	17.4	380	79.2	619	127
2180	91.6	17.4	381	79.2	619	128
2200	91.6	17.4	381	79.2	619	128
2220	91.7	17.3	381	79.1	619	127
2240	91.8	17.3	381	79	620	126
2260	91.9	17.3	382	79	621	127
2280	92	17.4	382	79.1	621	127
2300	92	17.4	382	79.2	621	128
2320	92	17.4	382	79	621	127
2340	92.1	17.3	383	78.9	621	126
2360	92.2	17.3	383	79	622	126
2380	92.3	17.4	383	79	623	127
2400	92.4	17.4	383	79.1	622	127
2420	92.4	17.4	384	79	622	127
2440	92.4	17.3	384	78.9	622	126
2460	92.5	17.3	384	78.9	623	126
2480	92.6	17.3	385	78.9	624	126
2500	92.7	17.4	385	79	624	127
2520	92.7	17.4	385	79	624	127
2540	92.8	17.3	385	78.9	624	127
2560	92.9	17.3	385	78.8	624	126
2580	92.9	17.3	386	78.8	625	126
2600	93	17.3	386	78.9	626	127
2620	93	17.4	386	78.9	625	127
2640	93.1	17.4	386	78.9	625	127
2660	93.1	17.3	386	78.8	625	126
2680	93.2	17.3	387	78.7	626	126
2700	93.3	17.3	387	78.8	627	126
2720	93.4	17.4	387	78.8	627	127
2740	93.4	17.4	387	78.9	627	127
2760	93.4	17.3	387	78.7	626	126
2780	93.5	17.3	388	78.6	627	126
2800	93.6	17.3	388	78.6	628	126
2820	93.6	17.3	388	78.7	628	126
2840	93.7	17.3	388	78.8	628	127
2860	93.7	17.3	389	78.7	628	126
2880	93.8	17.3	389	78.6	628	126
2900	93.8	17.3	389	78.6	629	126
2920	93.9	17.3	389	78.6	629	126
2940	94	17.3	390	78.7	629	127
2960	94	17.3	390	78.7	629	127
2980	94	17.3	390	78.6	629	126
3000	94.1	17.3	390	78.5	629	125
3020	94.2	17.3	390	78.5	630	126
3040	94.2	17.3	390	78.6	631	126
3060	94.2	17.3	391	78.7	630	127
3080	94.3	17.3	391	78.5	630	126
3100	94.3	17.3	391	78.4	630	125
3120	94.4	17.3	391	78.4	631	125
3140	94.5	17.3	391	78.5	632	126
3160	94.5	17.3	392	78.6	632	126
3180	94.5	17.3	392	78.5	631	126
3200	94.6	17.3	392	78.4	631	126
3220	94.6	17.3	392	78.4	632	125
3240	94.7	17.2	392	78.4	632	125
3260	94.8	17.3	392	78.4	633	126
3280	94.8	17.3	393	78.5	632	126
3300	94.8	17.3	393	78.4	632	126
3320	94.9	17.3	393	78.3	632	125
3340	94.9	17.3	393	78.3	633	125
3360	95	17.3	393	78.3	634	125
3380	95	17.3	394	78.4	633	126
3400	95.1	17.3	394	78.4	633	126
3420	95.1	17.3	394	78.3	633	125
3440	95.2	17.2	394	78.2	634	125
3460	95.2	17.3	394	78.3	634	125
3480	95.3	17.3	394	78.3	635	126
3500	95.3	17.3	394	78.4	634	126
3520	95.3	17.3	394	78.3	634	125
3540	95.4	17.3	395	78.2	634	125
3560	95.5	17.2	395	78.2	635	125
3580	95.5	17.3	395	78.2	636	125
3600	95.5	17.3	395	78.3	635	126

## Sheet: Supplementary Fig. 4d
	0.5wt.% FFs		1.0wt.% FFs		1.5wt.% FFs
Frequency (rad/s)	G' (Pa)	G" (Pa)	G' (Pa)	G" (Pa)	G' (Pa)	G" (Pa)
0.1	77.4	11.8	316	50.5	505	82
0.158	81	12.3	331	53.3	529	86.8
0.251	84.6	13.1	346	57.5	554	93.4
0.398	88.4	14.2	362	62.8	580	102
0.631	92.4	15.5	380	69.6	609	112
1	96.8	17.3	400	77.9	641	125
1.58	102	19.3	422	87.9	677	139
2.51	107	21.7	447	99.5	718	156
3.98	114	24.5	476	113	763	175
6.31	121	27.6	509	128	814	195
10	130	31.1	548	145	871	218
15.8	140	34.9	592	163	936	242
25.1	153	39.1	644	183	1010	268
39.8	172	43.5	708	204	1080	296
63.1	203	48.3	791	226	1160	325
100	263	53.1	916	248	1230	353

[truncated: 35 more sheets: Supplementary Fig. 5, Supplementary Fig. 6a, Supplementary Fig. 6b, Supplementary Fig. 7, Supplementary Fig. 9, Supplementary Fig. 10, Supplementary Fig. 11b, Supplementary Fig. 13, Supplementary Fig. 14a, Supplementary Fig. 14b, Supplementary Fig. 15a, Supplementary Fig. 15b, Supplementary Fig. 16, Supplementary Fig. 18, Supplementary Fig. 20, Supplementary Fig. 21, Supplementary Fig. 22b, Supplementary Fig. 23, Supplementary Fig. 25c, Supplementary Fig. 25f …]
