# Supplementary material for: Photo-reversible amyloid nanoNETs for regenerative antimicrobial therapies
Source: Nat Commun. 2025 Dec 10;16:11025. doi: 10.1038/s41467-025-65976-6 (PMC12696075; doi:10.1038/s41467-025-65976-6)
Supplement: Supplementary file 4 — Source data [file 41467_2025_65976_MOESM4_ESM.zip › Source Data files/Fig.2.xlsx]

## Sheet: Fig. 2b
Height(nm)					p value
FFs	FFs-ICG	RFs	RFs-ICG		FFs vs. FFs-ICG	RFs vs. RFs-ICG
2.55478	2.41842	8.09269	7.435		7.90743e-29	2.28214e-09
2.89766	2.6503	8.76461	8.03501
2.94332	2.82976	8.90233	8.16309
3.03659	2.74588	8.87588	8.4953
2.78282	2.87871	7.74534	9.25672
2.4814	2.65571	7.73479	9.4598
2.4994	2.11089	7.56397	8.97801
2.7242	1.8747	7.19657	8.46934
2.98336	2.17838	7.41386	8.13428
3.11851	2.57721	7.59453	7.60841
3.10481	2.6431	7.81355	7.29382
2.68358	2.47781	8.34479	7.16388
2.40717	2.19596	8.93722	7.29162
2.77561	1.97492	8.0896	7.56359
3.21521	2.06694	6.31716	7.9443
3.43461	2.13218	5.63849	8.23945
3.45441	2.20379	5.73285	8.08387
2.91141	2.24407	5.76558	7.89069
2.67836	2.38865	6.08986	7.61582
2.26101	2.53988	6.72187	6.98334
2.0574	2.38701	7.30158	6.21827
2.25783	2.08699	8.46987	6.36396
2.58983	1.98359	8.67718	6.71505
2.5581	2.22704	8.19859	6.99935
2.32552	2.49501	8.15959	7.2966
2.44502	2.51233	8.22287	7.36557
2.56361	2.57863	8.47553	7.59521
2.46912	2.7232	7.91722	7.86489
2.0806	2.81792	7.26692	8.13183
2.15831	2.84847	6.76149	8.33026
2.45893	2.52579	6.81098	8.4674
2.63687	2.29955	8.00468	8.65862
2.66321	2.38985	7.80468	9.16767
2.63251	2.42992	8.39178	9.50034
2.52098	2.30107	9.2006	9.2102
2.49701	2.25396	8.57402	8.45053
2.56966	2.10539	6.9701	8.07547
2.82158	2.06143	5.95441	8.19053
2.79079	2.44972	5.69163	7.49248
2.29411	2.76661	5.5791	6.84044
2.24474	2.70696	5.77607	6.1366
2.56036	2.4107	6.44715	6.45406
2.61605	2.22029	6.75212	7.53237
2.65793	2.05099	6.90045	8.02948
2.68828	1.91562	8.0986	7.73429
2.60329	2.24532	8.102	6.83734
2.4683	2.67358	8.21839	5.93296
2.28365	2.97129	8.41781	5.76563
2.36861	3.13479	8.30895	5.7822
2.31851	3.00997	7.99456	6.06219
2.41983	2.88106	7.59805	6.37001
2.40933	2.95333	7.02225	6.68394
2.64257	3.02576	6.68116	6.71275
2.7598	2.90112	6.54532	6.69377
2.73577	2.71551	6.87693	6.73406
2.81664	2.49901	7.36491	6.92783
2.68262	2.24824	8.20155	7.59352
2.57623	2.09395	8.40873	7.90628
2.49368	2.30375	8.60484	8.31899
2.40023	2.61117	7.51576	8.70121
2.07612	2.61397	6.38735	8.86517
2.00121	2.55658	5.63042	8.78426
2.97939	2.39371	5.70816	8.982
3.37937	2.14252	6.06055	9.11418
3.48788	2.36914	6.13311	8.83697
3.07698	2.75976	6.52493	8.39703
2.79471	2.93179	6.97245	7.57708
3.1572	2.80737	7.26183	6.76128
3.51791	2.66521	8.15174	7.1266
3.42338	2.55604	8.42809	7.40262
3.12077	2.44822	7.2323	7.53607
2.82709	2.45858	6.55804	7.81548
2.51201	2.52765	6.35387	8.31055
2.67997	2.40475	5.89787	9.10489
3.51253	2.22786	6.53689	9.40615
3.82667	2.26368	6.9486	9.19263
3.55624	2.32157	7.38636	8.58179
3.14542	2.44965	8.13756	7.88483
2.76195	2.49014	8.41008	7.24091
2.39411	2.27798	8.18556	6.92906
2.37406	2.29355	6.7336	7.05928
2.16854	2.36016	5.33243	7.19397
2.22432	2.36207	5.40669	7.25376
2.46722	2.43416	5.63556	7.32954
2.7067	2.50809	5.83094	7.69562
2.68217	2.4133	6.86917	8.00342
2.53018	2.27588	7.95661	8.1632
2.39873	2.24447	7.89303	8.31845
2.56699	2.09711	7.91811	8.46336
2.65022	1.93378	8.23593	8.60857
2.55072	2.2361	8.0794	8.79327
2.33962	2.55241	7.27939	8.91289
2.18506	2.55075	7.56905	8.77116
2.1018	2.41573	6.29985	8.64088
2.19809	2.56534	6.22337	8.28328
2.65784	2.53138	6.9496	7.38731
2.91239	2.33965	7.48866	7.13757
2.69731	1.94576	7.61601	7.27032
2.38118	2.27003	8.12666	7.02795
2.26551	2.49151	8.54595	6.71196
2.83625	2.56028	8.51887	6.84527
2.93769	2.56886	7.47765	7.50659
2.57	2.56064	6.18499	8.14991
2.18044	2.33329	5.36274	8.96517
2.33872	2.33449	5.81669	9.47946
2.79864	2.36721	6.42848	9.60713
3.15457	2.30178	6.87928	9.33521
3.3363	2.34091	7.08825	8.71091
3.18021	2.37589	7.04066	7.71872
2.86759	2.32875	8.04639	6.83185
2.68473	2.23024	8.58231	6.57358
2.75997	2.34697	8.24357	6.67573
3.07006	2.56644	7.70617	6.87526
3.26376	2.42932	7.03739	7.11833
3.01116	2.05582	6.64502	7.245
2.76349	2.07413	6.85859	7.41141
2.44093	2.29201	7.28538	7.71649
2.30607	2.41685	7.6346	8.02974
2.08033	2.52396	8.0841	8.31169
2.47618	2.61975	8.5239	8.68097
3.13394	2.65352	8.63223	9.01287
3.20342	2.74042	7.3114	9.01804
2.74023	2.56338	6.05234	9.48156
1.54326	2.27741	5.44205	9.37914
1.90066	2.18646	5.51598	9.20476
2.45977	2.2016	6.04732	9.11237
2.72073	2.35723	6.40538	8.71411
2.60627	2.47635	6.55996	7.85774
2.41166	2.48682	7.32832	7.0278
2.72755	2.64224	7.52173	6.94516
2.81881	2.89573	7.94463	6.93347
2.60005	3.05183	8.34136	7.10041
2.1691	2.86858	8.0655	7.41686
1.7383	2.32536	7.5957	7.57916
2.12645	1.923	7.03829	7.75618
2.62073	1.8478	7.15244	7.92425
2.84558	2.00896	7.27431	8.10181
2.94782	2.10183	7.42033	8.26102
3.1283	1.988	7.881	8.49112
3.04444	1.8977	8.31148	8.50624
2.56021	1.93594	8.46613	8.58214
2.24749	2.07175	8.14673	8.38823
2.42296	2.19102	7.62542	8.23798
2.49627	2.35138	6.44178	7.83438
2.36403	2.19689	5.83446	7.44539
2.0768	1.7962	6.28846	7.16806
1.96086	1.8723	6.71811	7.02056
1.95585	2.28401	7.16864	6.95457
2.22781	2.57323	7.49134	6.99497
2.52182	2.65948	7.398	7.44834
3.40318	2.36258	8.17808	7.83682
4.00713	1.95145	8.41985	8.03512
4.10782	2.20339	8.28819	8.04528
3.47735	2.38397	8.51769	7.90578
2.72666	2.45913	7.37651	7.84822
2.53178	2.31067	6.62951	7.74414
2.08062	2.28246	6.04698	7.19093
1.83406	2.40191	6.94102	6.85089
2.38036	2.49642	7.7283	6.8058
2.581	2.51349	8.69897	6.72907
2.42617	2.41708	9.07396	6.75812
2.45421	2.26094	9.09851	6.8019
2.33455	2.29998	8.75069	6.99698
2.46532	2.18837	7.94861	7.30279
2.88948	2.1234	6.96669	7.47388
3.21998	2.18286	6.19949	7.57967
3.36925	2.45507	6.27426	7.72834
3.10293	2.60975	6.18091	8.06181
2.76523	2.56397	5.81115	8.32825
3.1253	2.36741	7.16616	8.22495
3.40077	2.11821	6.57202	7.992
3.12726	1.9351	6.77156	7.68864
2.64823	2.00875	7.28473	7.53228
2.50177	2.30655	7.29871	7.34803
2.79156	2.5557	6.04464	7.03695
2.77331	2.53404	5.3304	6.8442
2.52984	2.32979	4.98157	7.03668
2.66423	2.21147	5.56463	7.5538
2.39031	2.13648	6.58652	8.05853
2.17403	1.99565	6.89681	8.49248
1.9048	1.83963	7.18648	8.66465
2.06185	1.8754	7.98652	8.3266
2.02516	2.06784	8.01958	7.81091
2.11116	2.29939	7.88365	7.34809
2.61763	2.48271	8.42062	6.89403
2.82233	2.49507	7.36061	6.65722
2.89577	2.44117	7.04544	6.89572
3.00263	2.25264	6.21229	7.33947
2.89738	2.2318	5.45315	7.79392
3.14083	2.3592	7.81071	8.03169
3.17177	2.47567	8.52224	7.94033
2.84845	2.57406	8.01495	7.95532
2.51042	2.49027	6.72271	8.05567
2.83845	2.44358	5.62128	8.25741
3.0692	2.39967	5.07426	8.36668
2.84736	2.24892	5.2232	8.41764
2.40085	2.17831	5.43996	8.52491
2.45353	2.05979	5.97969	8.66866
2.87855	2.2581	6.51337	8.62672
3.01612	2.53566	6.96495	8.31596
2.9093	2.47426	7.60013	7.85696
2.53867	2.40123	7.77297	7.3523
2.641	2.442	7.50549	7.01255
2.82154	2.4049	8.53411	7.09309
2.57717	2.24447	8.5144	7.36104
2.78894	2.14937	7.63198	7.84702
2.93529	2.14026	6.79558	8.07181
2.60691	2.22413	7.03267	8.49558
2.24994	2.37297	7.21444	8.79541
2.33213	2.57187	7.65287	8.12874
2.43692	2.60279	8.13292	6.7614
2.33651	2.46511	8.25043	7.33272
1.91269	2.28187	8.49673	7.67368
1.93975	2.13471	8.82571	7.94969
2.02022	1.96323	8.05133	8.21663
2.12919	1.73825	6.89286	8.26213
2.27558	2.08168	6.61541	7.78537
2.57902	2.44212	6.4197	7.13298
3.03946	2.4653	6.25532	6.56186
3.05769	2.3736	6.87975	6.32486
2.77504	2.307	7.43545	6.50024
2.54279	2.22445	7.52902	6.83186
2.53825	2.25576	7.5382	7.16763
2.76085	2.48674	8.04101	7.52803
3.01439	2.32385	8.8245	7.71345
3.02842	2.08359	9.01685	7.7801
2.8034	2.04864	9.10199	8.08274
2.8845	2.14086	7.94217	8.16541
3.07703	2.19741	7.41875	8.07145
3.24443	2.29399	7.96809	7.94836
3.06293	2.36495	7.59431	8.02536
2.47509	2.5327	7.74533	7.8585
2.06901	2.47931	7.9912	7.53238
2.32749	2.30291	8.60239	7.27369
2.69292	2.2819	8.74536	7.6034
2.83596	2.3675	8.74318	7.67909
2.67871	2.14487	8.73578	7.61586
2.30569	2.34134	8.93218	6.94949
2.07148	2.27278	8.44792	6.62761
2.54912	2.06038	8.3007	6.35191
2.77544	2.04687	7.42992	6.1586
2.69231	2.1937	6.02914	6.14286
2.61322	2.38346	7.64459	6.29908
2.49593	2.53155	8.68768	6.42245
2.16476	2.54269	8.87075	6.86742
2.18967	2.29109	8.25005	7.42617
2.70202	2.03292	7.93442	7.80198
2.7188	2.15938	8.36084	8.11558
2.61902	2.50671	7.85138	8.36638
2.60177	2.58775	6.74702	8.45838
2.38849	2.56526	6.18394	8.67789
2.41285	2.48188	7.02614	8.85184
2.17987	2.37743	7.72781	8.67435
1.89567	2.32669	7.39842	8.51828
2.1742	2.32253	7.58681	8.0837
2.37475	2.21417	7.22207	7.49783
2.57725	2.25075	6.96515	7.16626
2.85351	2.60793	6.0877	7.39561
2.94004	2.62357	6.90414	7.56204
3.09254	2.32712	7.85652	7.93818
3.07597	2.32419	7.71202	8.57047
2.80949	2.52123	7.47627	8.94473
2.8091	2.65141	7.64739	8.8141
2.63234	2.47629	7.53823	8.09068
2.64883	2.34541	7.04397	7.3345
2.74601	2.4884	6.6332	6.9241
2.4902	2.51034	6.06081	6.99363
2.60607	2.46343	6.1913	7.28445
3.09947	2.61171	7.43206	7.68992
2.89286	2.56805	6.90321	7.99167
2.98971	2.39509	7.20702	8.35299
3.71119	2.26691	7.36227	8.65996
3.76507	2.25622	7.19154	8.9453
3.53928	2.30691	7.71382	9.28036
2.04573	2.43509	7.68338	9.1847
2.55206	2.4645	7.79057	8.7418
2.57585	2.36083	6.95918	8.30759
2.48736	2.26727	6.9059	7.96638
2.62455	2.09938	7.27903	7.77184
2.6687	1.88588	6.98872	7.67646
2.69018	1.93558	6.93179	7.91643
2.97102	2.25732	7.15014	8.34476
3.39039	2.35474	7.3627	8.4575
3.50875	2.38306	7.18139	8.37457
3.69346	2.40438	7.31223	8.28666
3.77183	2.41722	7.38109	7.73788
3.09773	2.20934	7.70451	6.99723
1.91339	2.05717	8.39505	6.34012
1.92073	2.17703	8.74606	6.05992
2.26422	2.12743	8.50609	6.23866
2.35689	2.09503	7.46411	6.76157
2.30279	2.35287	6.69041	7.48171
2.36975	2.32108	7.37462	8.05941
2.52726	2.24974	7.86158	8.37336
2.80618	2.3119	8.51887	8.45351
2.89852	2.32097	8.55837	8.56852
2.76051	2.38084	7.69644	8.61902
2.58063	2.57203	6.1859	8.28522
2.5394	2.55745	5.53167	7.8969
2.96275	2.37567	5.47718	7.59744
3.04796	2.3426	5.93696	7.18733
2.93069	2.22983	6.5645	7.25048
2.65997	2.26838	7.04987	7.45605
2.19104	2.32152	7.50237	8.01304
2.3526	2.44493	7.90816	8.19587
2.78805	2.44798	7.93822	7.35269
2.64918	2.3882	7.92993	6.39741
2.57838	2.1293	7.79276	5.83695
3.1333	1.91765	7.74624	5.57706
3.5711	2.04573	7.54342	5.70933
3.45517	2.11915	7.34516	6.26574
3.32792	2.19113	7.43084	6.60674
3.02655	2.18392	7.66316	7.12368
2.38316	2.14265	8.00147	7.70116
1.87423	2.21203	8.40601	7.901
2.0162	2.3913	8.81132	8.0772
1.98265	2.44603	8.80638	8.27918
1.77314	2.33816	7.03704	8.39743
2.00405	2.23165	6.63259	8.48379
2.07644	2.26538	6.12188	8.48775
2.19197	2.21141	6.41397	8.58298
2.06817	2.17544	6.53409	8.45418
1.9986	2.17889	6.80713	8.16617
2.14847	2.2063	7.17331	7.81254
2.17949	1.98582	7.29764	7.37852
2.66148	2.05733	7.6781	6.3355
2.70367	2.13151	8.32922	6.82073
2.29042	2.23014	8.09158	7.22566
2.62834	2.49471	7.26902	7.18458
2.75285	2.60366	7.10633	7.01468
2.8431	2.49537	6.99066	7.00467
2.65531	2.50657	7.49293	7.44255
2.67883	2.28837	7.10074	7.33386
2.70338	2.13941	7.28644	6.62875
2.42695	2.19836	7.98403	6.54292
2.63098	2.47068	8.46478	6.56362
3.12837	2.51001	8.78826	6.54594
3.15673	2.31263	7.39256	8.10995
2.70861	2.12416	6.19292	8.61288
2.41374	1.95918	5.59864	8.78163
2.64526	1.77213	5.21989	8.00453
2.74213	1.91797	5.85581	6.86552
2.89399	2.11784	6.87392	7.09388
2.80481	2.26293	6.9266	7.16827
2.72675	2.0593	7.29174	7.19927
3.04919	1.80479	7.66399	7.21714
3.44277	1.90642	8.38393	7.24528
3.56596	2.04878	7.39176	7.46872
3.26803	2.18718	7.04781	7.8408
2.71669	2.23355	7.17413	8.38198
1.99952	2.14829	7.5433	8.43743
2.24837	2.03136	7.56546	8.58075
2.51218	2.33201	7.82892	8.90378
2.19067	2.63218	7.72921	8.88493
1.64652	2.78557	8.37331	8.81228
2.11146	2.80619	7.87521	8.41703
2.80388	2.46477	7.80988	8.14333
3.25598	2.43125	7.97069	7.91618
3.17897	2.60661	7.92774	7.61204
2.99784	2.6143	7.50965	7.3812
3.01889	2.65415	7.39579	7.44448
2.5129	2.67731	7.10142	7.61327
2.11377	2.55945	7.13374	7.71962
2.13408	2.43712	7.19426	7.92224
1.85883	2.14601	8.12757	7.91505
2.43101	2.0317	7.98215	7.83158
2.96735	2.47386	8.43561	7.53682
3.00421	2.55611	8.69851	6.84229
2.89396	2.46788	8.75966	6.53026
2.68914	2.48068	8.9469	6.47627
2.84703	2.39756	8.88072	6.69432
2.96719	2.35646	8.00918	6.90483
2.81112	2.65849	7.96386	7.1281
2.7044	2.74007	7.40689	7.04787
2.88377	2.80532	7.1334	7.25108
2.81781	3.06839	6.98848	7.3918
2.38107	3.25394	6.30069	7.46422
1.91662	3.22408	6.81438	7.50594
2.01324	3.07451	7.33078	7.65516
2.37347	2.92117	6.85754	7.98823
2.83435	2.74549	8.00076	8.19936
3.19145	2.51875	8.56546	8.22823
3.37603	2.37862	8.79424	8.35325
3.10826	2.34096	8.4213	8.3434
2.65064	2.30765	7.70206	8.36181
2.85894	2.47924	8.13391	8.28051
3.08676	2.49262	8.45136	8.13986
2.9351	2.23796	8.40016	7.87557
2.69026	2.27474	8.44438	7.79028
2.33281	2.50781	8.80255	7.72011
1.92405	2.28588	8.93673	7.61921
1.57247	2.11394	8.47137	7.54514
1.60589	2.28131	7.85542	7.77726
1.83502	2.37924	7.35353	7.76749
1.99338	2.30063	7.21133	7.68227
2.04927	2.19492	7.02342	7.57974
1.87532	2.16679	6.78602	7.66269
1.74539	2.23171	7.31837	7.09766
2.19941	2.33481	7.31498	6.30485
2.6954	2.43513	8.56542	6.04367
2.94577	2.40163	9.00003	6.26252
2.50167	1.90417	8.99692	6.78238
2.66487	1.8743	8.4787	7.4509
3.05128	2.08806	7.77776	7.85591
2.86646	2.22919	8.29458	7.68781
2.32059	2.34195	7.90648	7.66557
2.11394	2.36414	7.97825	7.90178
2.38552	2.43454	8.0722	8.08558
2.98325	2.66231	8.09329	8.3025
3.30453	2.8548	8.26042	8.42073
3.22429	2.8003	8.50648	8.70067
2.87238	2.62716	8.47186	8.88799
3.08335	2.59958	7.96864	8.8269
3.50849	2.39614	7.45661	8.67443
3.58125	2.22658	6.63866	8.7684
3.02659	2.40787	7.4013	9.00466
2.6505	2.42296	7.55297	8.94726
2.73856	2.20079	7.06708	8.45125
2.5466	2.52541	8.44743	7.72075
2.28135	2.73324	8.81144	7.48401
2.22999	2.63908	8.76485	7.52676
2.29389	2.37397	8.25633	7.48777
2.30011	2.25552	8.50293	7.55228
2.3316	2.36833	7.47496	7.67197
2.30557	2.49354	7.42297	7.85778
2.57374	2.51537	8.14153	7.69374
2.99534	2.5768	8.60247	7.15032
3.40042	2.45375	8.59734	7.0612
3.51674	2.24677	8.44547	6.8923
3.49989	2.0348	7.90022	7.12004
3.19214	1.97321	6.87987	7.43981
2.74319	2.34281	6.63255	7.70109
2.22684	2.57213	6.47686	7.68008
2.2695	2.56167	6.30812	7.6002
2.22209	2.47724	6.9279	7.38478
2.18352	2.47401	7.53131	7.05627
2.16001	2.44046	8.84038	7.4928
2.38837	2.31415	8.75344	7.89173
2.32095	2.26541	7.96975	8.51266
2.06094	2.33238	8.60203	9.29178
2.30535	2.33766	8.72506	9.27704
2.72294	2.19764	8.4894	8.59666
2.79257	2.15838	7.55945	8.79741
2.74708	2.17204	6.18647	8.9332
2.6402	2.29362	7.26059	9.01941
2.24668	2.44857	8.3909	8.97091
2.1566	2.22205	8.22302	8.75601
2.49901		8.11231	8.32514
2.80871		7.9016	7.97203
2.83425		7.54322	8.02577
2.72416		7.17584	8.15745
2.47812		7.4566	8.35807
2.49159		7.71276	8.30302
2.55443		8.12223	8.16274
2.47494		8.21291	8.2872
2.58005		7.92628	8.54372
2.78745		8.72316	8.97865
2.78103		8.7973	9.19502
3.01305		7.67899	9.59474
2.90622		7.22631	9.4132
2.41937		6.80565	9.00919
1.85913		6.65785	9.09223
1.88903		6.16163	8.84172
1.86431		5.28846	8.62705
2.25609		5.55436	8.8964
2.69284		6.21942	8.98218
2.84948		6.08611	8.77461
2.41021		5.92611	8.22106
1.9648		6.78887	7.87147
2.02582		7.55132	7.68889
2.33111		6.48528	7.84667
2.36479		5.43926	7.964
2.37126		7.08688	7.91066
2.55465		8.44724	8.18141
2.70453		8.84584	8.11908
2.61135		9.23186	7.82365
2.47808		8.96674	7.67809
2.49758		8.39341	7.59084
2.43762		7.62578	7.50969
2.1509		6.95506	7.41235
2.414		6.26132	7.2613
2.59276		5.93183	7.80122
2.43303		5.43154	8.41869
2.26773		5.92312	8.7769
2.06342		6.80156	8.58429
2.1876		7.90391	7.5216
2.46867		8.94063	7.33962
2.63016		8.85539	7.7472
2.69761		7.75943	7.77736
2.90427		7.52809	7.75449
3.18986		7.06078	7.61307
3.11814		6.23039	7.65842
2.75381		5.96489	7.99542
2.87999		6.21974	8.13758
2.93283		6.85142	8.02605
2.66901		7.56872	8.05455
2.73195		8.43772	7.99709
2.56898		8.65628	8.20114
2.50964		8.09931	8.24351
2.53373		7.48764	8.19557
2.23385		7.29765	8.11293
2.41823		6.8186	8.07069
3.02216		6.41533	7.71028
3.34146		5.54607	7.80326
3.1158		5.30927	7.98992
2.80141		5.59392	8.09597
3.11254		6.68976	7.76443
3.39202		7.80715	7.9865
3.35599		8.68349	7.98834
2.94124		8.72066	7.43951
2.54582		8.2548	6.71901
2.14634		7.51169	6.81741
2.06037		6.9793	7.00377
2.13629		7.20065	6.94792
3.07168		6.75605	7.33495
3.5375		6.81356	7.72697
3.66125		7.24098	7.79129
3.31838		7.17911	7.92218
1.48595		7.87306	7.79969
1.38113		8.4302	7.18971
1.56968		8.48313	6.45257
2.05839		7.51688	6.33952
2.18282		7.78428	7.28755
2.43236		7.76823	7.91428
2.65261		8.14032	7.63728
2.72252		8.64365	7.66363
2.68595		8.68964	7.66111
2.79483		8.39622	7.73737
2.99732		8.5244	7.69714
3.03345		8.37175	7.71382
2.77724		7.73681	7.66714
2.58937		7.67708	7.80064
2.33617		7.47641	7.75635
2.41493		7.60682	7.64511
2.24606		8.04944	7.62119
2.51094		8.1775	7.64394
2.81475		8.43821	6.82137
2.78909		8.74402	7.45301
2.80329		8.99166	7.86968
2.59217		8.7216	7.89748
2.43221		7.3391	7.93442
2.41487		5.80725	7.972
2.40679		6.08979	7.70881
2.76626		5.88434	7.65622
3.03193		5.81937	7.59666
3.13666		6.09481	7.31899
3.19441		6.07125	6.66906
3.06757		5.80272	6.87275
2.50072		6.2448	7.07185
2.15253		6.73616	7.29017
2.07163		6.5478	7.80731
1.84196		7.05289	8.00016
1.87972		7.28084	7.89517
2.17411		7.23737	7.8351
2.48397		7.71428	7.71417
2.64973		8.35227	7.55632
2.74923		8.52529	7.24605
2.72925		8.47352	7.08441
2.52286		8.65677	7.02719
2.42537		8.12783	7.11932
2.34812		7.17738	6.86182
2.48733		6.37013	6.83466
2.36548		5.43976	6.87041
1.98408		5.38645	6.97803
1.73908		5.58152	7.01348
1.52731		5.6866	7.42764
2.0469		6.15432	7.21517
2.53547		7.20395	6.76658
2.90785		7.48811	6.57304
2.65538		7.07241	6.65161
2.05625		7.65516	7.48173
2.48925		8.22863	8.22333
2.81702		8.94023	8.11359
3.03948		8.24514	8.01438
2.90629		7.53542	7.99312
2.69546		6.1536	7.89898
2.52458		5.18439	8.07006
2.56258		5.4095	8.14171
2.68701		5.82322	8.34779
2.68813		6.02177	8.16617
2.8005		6.05754	7.72278
2.62092		6.72784	7.26687
2.41652		7.1481	6.62136
2.6137		8.29157	6.74643
2.7578		8.46774	7.15979
2.55565		8.24196	7.39706
2.16974		8.04636	7.40388
1.92275		7.60443	7.45892
1.87956		9.04381	7.70218
2.13555		8.59052	8.02956
2.04685		8.1785	8.50497
1.99999		7.66892	8.6638
2.00588		7.31973	8.76769
1.97065		7.27872	9.25295
2.18225		6.67863	9.56155
2.81675		6.35413	9.41249
3.02929		6.32984	9.06381
2.60617		6.29966	8.93711
3.20823		6.3917	8.95396
3.0162		6.56338	8.90502
2.92569		7.68344	8.70712
2.81074		8.3136	8.7141
2.65326		8.55269	8.60102
2.64695		8.27907	8.31399
2.46051		8.15065	8.50137
1.96165		7.4803	9.00435
2.05531		6.92075	9.26178
2.15626		7.19075	9.09603
2.16094		7.85871	8.74792
1.89613		7.7013	8.53744
1.81695		7.83753	8.19042
2.22784		8.47591	7.96504
2.87609		8.11967	7.94832
3.15118		7.70187	7.82363
2.90556		7.44648	7.60055
2.60364		7.25343	7.96036
2.73883		7.14931	8.47762
2.93529		5.96321	8.51224
3.01343		5.58248	8.52333
2.58519		6.23123	8.37596
1.99911		7.03064	8.24573
1.97743		8.03672	8.30669
2.453		8.31037	8.37672
2.89375		8.48145	8.49284
3.00346		8.56783	8.62
3.13456		8.19666	8.70121
2.95096		7.86782	8.95459
2.52418		7.33157	9.38115
2.15752		7.16402	9.57436
2.47423		6.72495	9.44076
3.12255		6.71901	8.97068
3.45228		7.31727	8.48535
2.90753		7.93163	8.0604
2.56983		8.02407	7.88708
2.07705		8.01039	8.10837
2.3325		7.71399	8.28199
2.75311		7.30604	7.98251
2.93217		6.69452	7.81601
2.72188		6.3842	8.45095
2.46325		6.14805	8.78164
2.99579		6.23384	8.57452
3.49572		6.08588	8.37644
3.44026		6.18527	8.13635
2.86655		7.34949	7.73118
2.39895		8.08973	7.54992
2.63472		8.11947	7.36535
2.73744		8.05436	7.30083
2.72851		7.80773	7.16164
2.52137		6.99923	6.7809
2.24691		7.70046	6.69404
2.71915		7.82823	6.56262
3.15601		8.07798	7.05742
3.21356		7.89792	8.1066
3.05037		8.22237	8.23625
2.51639		7.62828	8.27901
2.30353		7.06265	8.44691
2.87089		6.74464	8.53745
2.9259		6.52716	8.4162
2.46809		6.997	8.73478
1.95765		7.88879	8.937
2.10188		8.55963	8.97681
2.62187		9.04119	8.82532
2.69444		8.66567	8.74094
3.38495		7.81924	8.55331
3.48294		6.68744	8.02444
3.44877		5.70507	7.95442
3.40391		5.93679	7.78553
2.99321		6.72173	7.30438
2.26882		7.08043	7.34938
2.38735		7.55483	7.94217
3.00758		7.63924	7.97758
3.20844		7.81218	8.06726
2.88806		7.85699	8.46806
2.4872		7.54706	8.63699
2.08334		7.84136	8.60822
2.07708		6.89084	8.42303
2.71605		6.86162	8.20884
2.86969		6.63251	8.05621
2.71129		6.99891	7.89969
2.67332		7.5661	7.89019
2.75541		8.18417	7.62072
3.43283		8.53885	7.17175
4.11495		8.50563	7.06287
4.19779		7.04732	6.96207
3.93688		6.10358	7.43331
3.48504		6.17558	8.23283
3.45623		6.42329	7.74391
3.32089		6.41703	8.50634
2.7356		7.23442	9.00655
2.50425		8.14852	9.13983
2.56801		8.34139	9.07017
2.75485		8.47484	9.24257
3.15926		8.15266	9.70892
3.19759		7.52537	9.91422
3.03621		6.69992	9.75501
2.94019		6.54995	9.44827
3.00156		6.75942	9.28605
2.88311		7.53365	9.19838
2.76694		8.16496	9.25452
2.74641		8.65039	8.9962
3.06297		8.53906	8.22327
2.95902		7.06699	8.18543
2.75202		5.60535	8.39751
3.02181		5.58273	8.32547
3.04985		5.67149	8.61923
3.05921		6.1819	8.84771
3.49051		6.90717	8.96963
3.79531		7.24015	9.12089
3.50077		7.87283	8.74643
3.17454		8.52745	8.25707
2.85755		8.31955	7.83863
2.32905		8.5183	7.44091
2.51369		7.91337	7.27123
2.71791		7.45908	7.11542
2.91819		6.59977	6.92067
2.89082		6.59984	7.08823
2.51999		7.07865	7.51
2.41393		7.54537	7.79567
2.51972		8.02413	8.11048
2.73388		7.8763	8.1976
3.06585		6.18035	8.06984
3.09901		4.92188	8.05821
3.04369		5.37279	7.44871
2.5923		5.91909	7.56143
2.26052		6.32337	7.55481
2.06386		6.6143	7.57744
2.27092		7.01374	7.42837
2.84829		6.25209	7.32088
3.14652		7.01965	7.33161
2.87335		6.70144	7.44084
		6.39263	7.05318
		5.5405	6.86377
		5.60206	6.76205
		5.40042	7.2064
		5.95319	7.88032
		7.07113	8.04536
		7.94324	8.05441
		8.56527	8.20086
		7.79582	8.29776
		7.50538	7.97099
		6.64865	7.82579
		6.62027	7.84905
		5.26334	7.85922
		6.53361	7.42204
		6.83244	7.11346
		7.56878	7.34654
		7.88181	8.03218
		8.33227	7.88613
		8.24584	7.87893
		7.785	7.9707
		7.49422	8.23851
		7.17926	8.23581
		7.16107	8.27456
		6.68159	8.05181
		6.40303	7.92439
		6.30337	7.85749
		6.15119	7.77443
		6.41744	7.5585
		7.01816	7.35687
		8.4086	7.18951
		8.79481	6.97305
		8.16783	6.96044
		7.43515	7.54582
		7.29382	7.96528
		7.06149	7.89983
		6.33273	7.49557
		5.57638	7.00822
		6.33272	6.8925
		7.48095	6.72947
		8.19989	7.11183
		8.79033	7.8299
		8.50312	7.94724
		7.57167	8.20555
		7.38303	8.32792
		6.69835	8.30898
		6.45278	8.21414
		6.30855	7.89155
		6.16194	7.71216
		5.92678	7.68277
		6.13083	7.46835
		6.69541	7.11951
		8.05931	7.21645
		9.12149	7.71663
		9.22278	8.07052
		8.55693	8.26334
		7.82524	8.00975
		7.09001	7.27668
		6.53162	7.87529
		6.32745	8.1513
		7.20747	8.13642
		7.23394	7.85486
		6.82074	7.44768
		7.52308	7.16753
		8.82111	7.04363
		9.42606	7.14989
		8.72077	7.00002
		7.65278	7.03038
		7.24998	7.06748
		6.78267	6.94291
		6.44189	7.31114
		6.15527	7.7126
		6.49772	7.61425
		5.99215	7.44491
		6.02783	7.32911
		6.70578	7.96828
		7.81803	8.09208
		8.52558	7.92061
		8.61534	7.9453
		8.29486	7.92358
		7.51333	7.78914
		7.23021	7.98831
		6.5949	8.32425
		6.92283	8.34947
		7.39424	8.21746
		7.34248	8.09797
		7.78481	7.77485
		8.13171	7.27894
		8.27909	6.7183
		8.01776	6.64479
		7.62002	6.71292
		7.11901	7.7298
		6.75979	8.15535
		6.4446	7.96384
		6.41354	7.29221
		5.80276	7.41125
		6.22423	7.95179
		5.62408	7.77382
		5.86516	7.35076
		5.90524	6.79116
		6.33366	6.43304
		7.53226	6.58782
		9.24259	6.78625
		10.7562	6.59135
		11.871	6.54128
		11.4927	6.59852
		8.62803	7.211
		7.74132	7.4373
		8.53098	7.06977
		8.46395	6.72957
		7.59104	7.45588
		7.97307	7.91232
		8.3037	8.03587
		8.10089	7.99569
		8.12089	7.88806
		8.20427	7.93857
		8.20063	7.74375
		7.0669	7.88088
		7.11265	8.63354
		7.3026	9.75882
		7.87651	10.5069
		8.72919	11.2508
		9.0165	11.7999
		8.58297	12.0414
		7.83967	11.5838
		6.53318	11.8914
		5.96014	12.4985
		5.87309	12.3735
		5.60265	11.9101
		5.77222	11.1116
		6.2221	9.80533
		6.58132	8.69592
		6.89742	7.70682
		7.24176	6.62444
		7.29533	6.62341
		7.70646	7.04018
		8.07027	7.52927
		8.07332	7.94249
		7.55574	8.34413
		6.94694	8.49655
		5.95505	8.85281
		5.7903	9.30493
		6.029	9.49241
		6.10704	9.14196
		6.69501	8.69965
		6.90961	8.35961
		7.67954	7.91789
		8.27267	7.75299
		8.67005	7.57074
		8.96499	7.83846
		7.52159	8.19091
		5.98927	8.49446
		5.80255	8.79372
		5.85553	8.82995
		6.02633	8.50181
		6.53377	8.76268
		7.30158	8.71928
		7.91898	8.75182
		7.98783	8.73977
		8.67161	8.30648
		8.54677	7.71318
		8.539	7.33277
		4.95105	7.28064
		5.90207	7.7158
		6.32115	8.16603
		6.95099	8.35748
		7.4059	8.53195
		8.40489	8.60754
		7.82165	8.27359
		7.35311	7.54508
		6.95521	7.17293
		6.80206	7.12332
		6.63282	7.33641
		6.44416	7.47118
		5.65301	7.93272
		5.56354	8.11771
		5.47769	8.37035
		6.03716	8.74149
		7.64616	9.00468
		8.19252	8.7476
		8.74682	8.56892
		8.39866	8.40054
		7.84892	7.83057
		7.32308	7.29771
		7.42164	7.00724
		7.58651	7.10181
		7.83414	7.39618
		7.90828	7.67253
		6.97644	8.04393
		7.24574	8.32311
		8.40837	8.20709
		8.28729	7.6248
		7.77183	6.98677
		7.59239	6.73786
		7.31859	6.61667
		6.56303	6.29337
		6.0231	6.27464
		5.92938	6.76641
		6.16366	7.32118
		6.28708	7.89082
		6.48813	8.4367
		6.97754	8.91037
		7.85682	8.95687
		8.33559	8.59992
		7.97698	7.72358
		8.05962	6.7448
		8.2343	6.01876
		7.72562	5.79652
		7.07336	6.19366
		6.96963	6.5698
		6.62781	6.99153
		5.80611	7.27792
		5.22545	6.9543
		4.68269	6.12723
		4.35909	5.69965
		6.66168	5.63331
		6.51968	5.8196
		5.71594	6.20809
		5.2407	6.55805
		5.73853	7.17592
		6.16085	7.91484
		6.82055	8.1626
		8.40127	8.28668
		8.19833	8.44662
		8.3361	8.50821
		8.01699	8.63893
		7.83723	8.66109
		7.68569	8.30308
		7.39234	7.73195
		6.96721	7.27381
		7.15806	7.15931
		7.19929	7.18207
		7.76154	7.05486
		8.2315	7.2814
		8.35727	7.79071
		7.90914	8.16412
		7.50445	8.31914
		7.47502	8.34252
		6.99111	7.7792
		6.27266	7.02636
		6.08334	6.6087
		6.27554	6.83312
		5.86241	7.56433
		5.4468	7.94849
		5.09214	8.01471
		5.22521	8.33134
		5.16662	8.37592
		6.04919	8.47466
		6.51788	8.5254
		6.08174	8.4572
		5.47066	8.39266
		5.43374	8.35092
		5.28436	7.86884
		6.83781	7.01794
		6.52453	6.6561
		6.74921	7.73273
		7.09918	8.4407
		7.69485	8.79812
		7.7216	8.82448
		8.39203	8.84359
		8.52618	8.78441
		7.22319	8.42562
		6.21644	7.75117
		5.61915	7.06646
		5.22074	6.91185
		5.62284	7.34588
		6.34645	7.7258
		7.08007	8.0878
		8.06545	8.37059
		8.5669	8.45344
		8.18116	8.54582
		7.87793	8.4912
		7.24085	8.42492
		6.74421	8.25793
		6.17931	8.17319
		6.42889	7.98517
		6.93129	7.70248
		8.37893	7.52549
		8.26333	7.40793
		8.09801	7.56852
		7.6967	7.61453
		7.56098	8.11365
		7.18933	8.52977
		6.80811	8.74849
		6.18117	9.20512
		5.70508	9.36043
		5.49732	9.11786
		5.12292	8.18406
		5.22623	7.73343
		5.76761	7.1636
		5.92682	7.13339
		6.62287	7.24161
		7.4747	7.30345
		7.52593	7.21217
		7.0855	7.28105
		6.41788	7.60047
		5.68417	8.08038
		5.6904	8.47519
		6.78974	8.52561
		7.75844	8.60875
		8.29167	8.70282
		8.94734	8.52562
		8.73373	8.56059
		7.68426	8.55684
		7.48209	8.04474
		7.1633	7.91946
		7.01106	8.29427
		6.66778	8.48614
		5.95849	8.5348
		5.60346	8.28778
		5.29173	7.75215
		5.17472	7.68643
		5.59794	7.26376
		6.26674	7.1588
		7.45744	7.37401
		7.84238	7.72859
		7.79885	8.11967
		7.4313	8.47605
		7.69909	8.52996
		7.42221	7.96444
		7.06227	7.39031
		6.53242	7.10215
		6.55863	7.14152
		5.49255	7.45868
		7.3258	7.88912
		6.91979	8.10705
		6.21633	8.33687
		6.78048	8.46727
		7.56023	8.87959
		7.99821	9.0351
		8.99043	8.72644
		8.27297	8.20233
		7.25411	7.6305
		6.67743	7.28432
		5.7992	7.58006
		5.84196	7.96507
		6.21545	8.301
		6.69259	8.73197
		7.43912	9.06197
		7.48896	8.67023
		7.63912	7.54047
		7.75888	6.83684
		8.13144	6.78481
		7.86137	6.75111
		6.95115	6.85376
		6.13846	7.15122
		6.25246	7.53788
		6.30745	7.95517
		6.68544	8.28092
		7.77963	9.42737
		8.56655	9.99558
		9.18884	9.28163
		9.00987	8.77019
		7.29876	8.91314
		5.72622	8.25388
		5.75955	7.80645
		5.87149	7.43143
		6.19962	7.1559
		6.67447	7.17638
		7.6617	7.46005
		7.84271	7.88431
		7.8401	8.37864
		8.25071	7.84398
		7.54389	7.08737
		7.099	6.52252
		6.19779	6.52211
		6.63933	6.89799
		7.00325	7.42598
		8.20182	7.76396
		8.35381	8.11475
		7.80381	8.60974
		7.27928	8.74511
		6.73126	8.80366
		5.01411	8.96935
		4.8192	9.4318
		5.07134	8.9665
		5.94591	8.16453
		6.49693	7.66201
		7.22956	7.37709
		7.79746	7.61159
		8.47608	7.79201
		7.26428	8.12924
		7.81186	8.15628
		7.15673	8.30561
		6.89644	8.3827
		6.56996	7.35983
		6.30711	6.5665
		6.87307	6.20497
		7.57505	6.53359
		8.43048	7.09739
		8.38655	7.56442
		8.2326	7.92016
		7.23484	8.19223
		5.63085	8.51635
		5.80817	8.54901
		6.86822	8.96399
		7.44607	9.31205
		7.15194	8.80946
		7.05635	7.92596
		6.57889	6.6083
		6.47661	6.37369
		6.81273	7.04119
		8.00656	7.19368
		8.63534	7.69277
		8.12992	7.95891
		8.77881	7.65887
		8.31412	7.73062
		8.3686	7.52335
		7.65166	6.60752
		6.66597	6.41229
		7.07175	7.75298
		7.81035	7.15311
		8.45285	6.53197
		8.21738	6.93732
		7.71174	6.7008
		6.95445	7.22899
		6.72229	7.41957
		6.38273	7.79213
		6.02411	8.0617
		5.6532	8.07365
		6.25572	7.89772
		7.3788	8.04073
		7.95337	8.22627
		8.70125	8.25087
		8.14666	8.27778
		7.88249	8.25729
		7.54327	8.06383
		7.58701	8.11077
		7.13242	7.82227
		7.1467	8.16598
		8.34811	8.40632
		7.71349	8.39622
		7.44561	8.61879
		7.19947	8.87394
		6.96607	8.76397
		6.33166	8.82734
		5.93516	8.75533
		5.87349	8.54626
		5.66283	8.39092
		6.3964	8.15328
		6.68706	7.99782
		6.20598	7.59115
		6.31626	7.36517
		6.50844	7.10285
		7.88132	6.7647
		8.30283	6.60424
		7.95646	6.75564
		7.60026	7.65143
		7.7225	8.55714
			8.98766
			8.90632
			8.61666
			8.13365
			7.65769
			7.48121
			7.44535
			7.63544
			7.67635
			7.88314
			8.10856
			8.34692
			8.74865
			8.91357
			8.8505
			8.74803
			8.60221
			8.49465
			8.61106
			8.42786
			8.01832
			7.99964
			8.1367
			8.2273
			8.00263
			7.71747
			7.73687
			7.68424
			8.27803
			8.93157
			8.8037
			8.6851
			8.55948
			8.36078
			8.28793
			8.10184
			7.88086
			7.7992
			7.95108
			7.95651
			8.17934
			8.4127
			8.58634
			8.60192
			8.73359
			8.9485
			8.73879
			8.69204
			8.75623
			8.42147
			8.19563
			8.26135
			8.3263
			8.23109
			7.7315
			7.36012
			7.4042
			7.74017
			8.26884
			8.92483
			9.18131
			9.08345
			8.54219
			8.05251
			7.91821
			7.79691
			7.67123
			7.60287
			7.35476
			6.76125
			6.50555
			7.17554
			7.72765
			7.72122
			8.42513
			9.02516
			9.30563
			8.97426
			7.94021
			8.47061
			8.69388
			8.70219
			8.7061
			8.77021
			8.698
			8.49422
			8.10029
			7.77825
			7.77301
			7.71193
			7.17362
			7.62871
			7.93271
			8.36844
			8.52675
			8.66156
			8.82673
			9.19184
			9.3131
			8.85294
			8.32052
			7.74389
			7.13883
			6.96184
			7.18336
			7.51987
			7.88897
			8.18836
			8.41802
			8.49762
			8.47976
			8.42061
			8.77905
			8.91423
			8.66579
			8.17248
			7.72248
			7.39046
			7.14406
			7.02955
			7.37875
			7.59418
			7.8345
			8.27068
			8.67424
			9.06224
			9.45974
			9.22047
			8.14556
			7.37536
			7.1965
			7.1641
			6.8586
			6.5702
			6.28606
			6.88806
			8.30378
			8.83899
			8.56701
			8.2809
			8.25388
			8.34477
			8.05376
			7.62398
			7.31904
			7.34695
			7.0517
			7.10581
			7.66552
			8.0689
			8.22483
			8.33825
			8.54367
			9.60235
			10.1958
			9.73357
			8.54158
			7.72394
			7.555
			7.13674
			6.71405
			6.77223
			6.76637
			6.73591
			6.70342
			6.49887
			6.38055
			6.26845
			6.27969
			6.27856
			6.24827
			6.27291
			6.09705
			5.77681
			5.54013
			5.43732
			5.33725
			5.73203
			7.27447
			8.10582
			8.20403
			7.77078
			7.34913
			6.92183
			6.99201
			6.97564
			7.88005
			8.4543
			8.60607
			8.77284
			9.21901
			9.36781
			8.95024
			8.19426

## Sheet: Fig. 2c
MS2ED-raw(nm)									p value
FFs		FFs-ICG		RFs		RFs-ICG			FFs vs. FFs-ICG	RFs vs. RFs-ICG
Internal contour length, l	MS end-to-end distance	Internal contour length, l	MS end-to-end distance	Internal contour length, l	MS end-to-end distance	Internal contour length, l	MS end-to-end distance		1.63636e-18	8.5178e-33
nm	nm^2	nm	nm^2	nm	nm^2	nm	nm^2
3.9099	15.2819	3.66626	13.4364	5.86404	34.3868	4.88705	23.8832
7.8198	61.0075	7.33252	53.6606	11.7281	137.536	9.7741	95.5287
11.7297	136.823	10.9988	120.424	17.5921	309.416	14.6611	214.925
15.6396	242.167	14.665	213.342	23.4562	549.976	19.5482	382.052
19.5495	376.314	18.3313	331.957	29.3202	859.15	24.4352	596.884
23.4594	538.422	21.9975	475.823	35.1842	1236.86	29.3223	859.39
27.3693	727.587	25.6638	644.55	41.0483	1683.03	34.2093	1169.53
31.2792	942.901	29.3301	837.744	46.9123	2197.57	39.0964	1527.27
35.1891	1183.48	32.9963	1054.97	52.7763	2780.41	43.9834	1932.57
39.099	1448.51	36.6626	1295.73	58.6404	3431.49	48.8705	2385.39
43.0089	1737.22	40.3288	1559.46	64.5044	4150.75	53.7575	2885.69
46.9188	2048.92	43.9951	1845.55	70.3685	4938.15	58.6446	3433.43
50.8287	2382.94	47.6613	2153.35	76.2325	5793.67	63.5316	4028.59
54.7386	2738.72	51.3276	2482.29	82.0965	6717.3	68.4187	4671.13
58.6485	3115.74	54.9939	2831.88	87.9606	7709.02	73.3057	5361.04
62.5584	3513.57	58.6601	3201.78	93.8246	8768.86	78.1928	6098.31
66.4683	3931.78	62.3264	3591.81	99.6887	9896.84	83.0798	6882.92
70.3782	4369.98	65.9926	4001.99	105.553	11093	87.9669	7714.86
74.2881	4827.72	69.6589	4432.48	111.417	12357.3	92.8539	8594.15
78.198	5304.48	73.3252	4883.52	117.281	13689.8	97.741	9520.79
82.1079	5799.69	76.9914	5355.2	123.145	15090.5	102.628	10494.8
86.0178	6312.78	80.6577	5847.42	129.009	16559.4	107.515	11516.2
89.9277	6843.13	84.3239	6359.8	134.873	18096.5	112.402	12584.9
93.8376	7390.05	87.9902	6891.64	140.737	19701.7	117.289	13701.1
97.7475	7952.74	91.6564	7441.78	146.601	21375	122.176	14864.6
101.657	8530.3	95.3227	8009.83	152.465	23116.4	127.063	16075.6
105.567	9121.8	98.989	8595.95	158.329	24925.8	131.95	17334
109.477	9726.48	102.655	9200.77	164.193	26803	136.837	18639.9
113.387	10343.9	106.321	9825.21	170.057	28748.1	141.724	19993.2
117.297	10973.7	109.988	10480.3	175.921	30761	146.611	21394
121.207	11615.6	113.654	11126	181.785	32841.6	151.499	22842.3
125.117	12269.2	117.32	11769.4	187.649	34989.8	156.386	24338
129.027	12933.9	120.987	12437.8	193.513	37205.6	161.273	25881.3
132.937	13609.2	124.653	13122.7	199.377	39488.9	166.16	27472
136.846	14294.2	128.319	13824.6	205.241	41839.7	171.047	29110.2
140.756	14987.7	131.985	14545.8	211.105	44258	175.934	30796
144.666	15688.4	135.652	15284.9	216.969	46743.7	180.821	32529.2
148.576	16394.7	139.318	16042.4	222.833	49296.9	185.708	34309.9
152.486	17104.6	142.984	16818.2	228.698	51917.4	190.595	36138
156.396	17815.9	146.65	17612.2	234.562	54605.4	195.482	38013.6
160.306	18526.2	150.317	18424.1	240.426	57360.7	200.369	39936.6
164.216	19251.6	153.983	19253.2	246.29	60183.4	205.256	41907
168.126	19976.1	157.649	20098.5	252.154	63073.4	210.143	43924.7
172.036	20698.3	161.315	20958.2	258.018	66030.6	215.03	45989.7
175.945	21417.6	164.982	21829.9	263.882	69055	219.917	48102.1
179.855	22133.6	168.648	22710.5	269.746	72146.5	224.804	50261.7
183.765	22846	172.314	23645.7	275.61	75305.2	229.691	52468.5
187.675	23554.1	175.98	24596.3	281.474	78530.9	234.578	54722.6
191.585	24256.5	179.647	25561.1	287.338	81823.7	239.465	57023.9
195.495	24950.5	183.313	26537.9	293.202	85183.6	244.352	59372.4
199.405	25633.1	186.979	27524.9	299.066	88610.6	249.24	61768.1
203.315	26300.2	190.645	28521.6	304.93	92104.8	254.127	64211
207.225	26969.5	194.312	29528.5	310.794	95666.1	259.014	66701.1
211.135	27618.5	197.978	30545.4	316.658	99294.5	263.901	69238.3
215.044	28244.3	201.644	31571.2	322.522	102990	268.788	71822.7
218.954	28843.9			328.386	106752	273.675	74454.1
222.864	29413.7			334.25	110581	278.562	77132.7
226.774	29950			340.114	114477	283.449	79858.3
230.684	30449.7			345.978	118440	288.336	82631
234.594	30909.6			351.842	122469	293.223	85450.9
238.504	31324.2			357.706	126566	298.11	88317.8
242.414	31685			363.57	130731	302.997	91231.9
246.324	32085.8			369.434	134962	307.884	94193
250.234	32435.1			375.298	139261	312.771	97201.4
				381.163	143627	317.658	100257
				387.027	148059	322.545	103360
				392.891	152558	327.432	106509
				398.755	157123	332.319	109706
				404.619	161754	337.206	112951
				410.483	166451	342.093	116242
				416.347	171214	346.981	119580
				422.211	176043	351.868	122965
				428.075	180938	356.755	126397
				433.939	185898	361.642	129876
				439.803	190925	366.529	133402
				445.667	196017	371.416	136975
				451.531	201176	376.303	140595
				457.395	206400	381.19	144262
				463.259	211690	386.077	147976
				469.123	217046	390.964	151737
				474.987	222474	395.851	155545
				480.851	227969	400.738	159399
				486.715	233531	405.625	163302
				492.579	239160	410.512	167252
				498.443	244856	415.399	171249
				504.307	250619	420.286	175293
				510.171	256449	425.173	179384
				516.035	262346	430.06	183522
				521.899	268310	434.947	187707
				527.763	274341	439.834	191940
				533.628	280438	444.722	196219
				539.492	286610	449.609	200546
				545.356	292850	454.496	204921
				551.22	299156	459.383	209343
				557.084	305528	464.27	213812
				562.948	311966	469.157	218329
				568.812	318470	474.044	222894
				574.676	325040	478.931	227505
				580.54	331675	483.818	232164
				586.404	338377	488.705	236870
				592.268	345145	493.592	241623
				598.132	351980	498.479	246423
						503.366	251270
						508.253	256163
						513.14	261103
						518.027	266094
						522.914	271132
						527.801	276218
						532.688	281351
						537.575	286532
						542.463	291760
						547.35	297036
						552.237	302361
						557.124	307733
						562.011	313154
						566.898	318625
						571.785	324131
						576.672	329671
						581.559	335257
						586.446	340889
						591.333	346568
						596.22	352293
						601.107	358063
						605.994	363879
						610.881	369741
						615.768	375647
						620.655	381598
						625.542	387589
						630.429	393633
						635.316	399722
						640.204	405855
						645.091	412033
						649.978	418255
						654.865	424521
						659.752	430830
						664.639	437182
						669.526	443577
						674.413	450014
						679.3	456493
						684.187	463014
						689.074	469576
						693.961	476180
						698.848	482825
						703.735	489510
						708.622	496237
						713.509	503005
						718.396	509814
						723.283	516662
						728.17	523551
						733.057	530479
						737.944	537503
						742.832	544572
						747.719	551687
						752.606	558847
						757.493	566053
						762.38	573303
						767.267	580598
						772.154	587938
						777.041	595320
						781.928	602745
						786.815	610211
						791.702	617776
						796.589	625388
						801.476	633046

## Sheet: Fig. 2f
	Temperature (℃)
Time (s)	PBS	ICG	FFs	FFs-ICG
0	26.75	25.2	26.41	25.89
0.05	26.75	25.2	26.41	25.83
0.1	26.74	25.17	26.41	25.72
0.15	26.72	25.17	26.47	25.75
0.2	26.77	25.2	26.39	25.75
0.25	26.77	25.19	26.47	25.78
0.3	26.77	25.17	26.47	25.75
0.35	26.72	25.2	26.44	25.72
0.4	26.72	25.22	26.41	25.75
0.45	26.75	25.17	26.39	25.78
0.5	26.77	25.2	26.42	25.75
0.55	26.72	25.2	26.44	25.75
0.6	26.72	25.2	26.44	25.75
0.65	26.77	25.2	26.47	25.75
0.7	26.75	25.2	26.47	25.72
0.75	26.72	25.23	26.44	25.69
0.8	26.75	25.25	26.47	25.69
0.85	26.77	25.2	26.44	25.72
0.9	26.77	25.28	26.47	25.72
0.95	26.8	25.25	26.41	25.72
1	26.75	25.25	26.5	25.72
1.05	26.77	25.25	26.47	25.72
1.1	26.75	25.2	26.46	25.72
1.15	26.77	25.28	26.44	25.72
1.2	26.83	25.25	26.44	25.81
1.25	26.77	25.25	26.47	25.75
1.3	26.83	25.25	26.44	25.75
1.35	26.75	25.28	26.44	25.75
1.4	26.75	25.25	26.44	25.75
1.45	26.76	25.25	26.5	25.72
1.5	26.77	25.25	26.5	25.78
1.55	26.75	25.28	26.41	25.81
1.6	26.75	25.25	26.43	25.81
1.65	26.75	25.25	26.44	25.81
1.7	26.75	25.22	26.41	25.81
1.75	26.77	25.31	26.41	25.78
1.8	26.77	25.31	26.47	25.78
1.85	26.77	25.31	26.47	25.78
1.9	26.75	25.31	26.47	25.78
1.95	26.77	25.33	26.47	25.81
2	26.77	25.33	26.47	25.83
2.05	26.77	25.36	26.44	25.81
2.1	26.77	25.33	26.47	25.81
2.15	26.77	25.33	26.47	25.81
2.2	26.77	25.45	26.47	25.81
2.25	26.72	25.46	26.5	25.78
2.3	26.75	25.47	26.47	25.81
2.35	26.83	25.5	26.44	25.81
2.4	26.75	25.53	26.44	25.83
2.45	26.75	25.58	26.41	25.81
2.5	26.75	25.61	26.41	25.81
2.55	26.77	25.67	26.41	25.75
2.6	26.75	25.69	26.44	25.78
2.65	26.72	25.75	26.41	25.75
2.7	26.72	25.75	26.41	25.83
2.75	26.77	25.81	26.44	25.81
2.8	26.75	25.86	26.44	25.75
2.85	26.69	25.89	26.47	25.75
2.9	26.72	25.92	26.5	25.83
2.95	26.69	26	26.44	25.89
3	26.72	26.03	26.44	25.89
3.05	26.72	26.05	26.44	25.92
3.1	26.69	26.05	26.44	25.95
3.15	26.75	26.14	26.44	25.97
3.2	26.69	26.17	26.44	26
3.25	26.75	26.2	26.44	26.08
3.3	26.72	26.22	26.44	26.03
3.35	26.72	26.3	26.44	26.08
3.4	26.69	26.33	26.44	26.17
3.45	26.77	26.39	26.44	26.17
3.5	26.75	26.47	26.44	26.22
3.55	26.75	26.5	26.44	26.25
3.6	26.75	26.53	26.44	26.25
3.65	26.77	26.55	26.44	26.28
3.7	26.72	26.55	26.44	26.36
3.75	26.75	26.61	26.44	26.36
3.8	26.72	26.72	26.44	26.47
3.85	26.72	26.72	26.44	26.41
3.9	26.75	26.8	26.44	26.55
3.95	26.72	26.8	26.39	26.53
4	26.72	26.86	26.39	26.64
4.05	26.72	26.86	26.39	26.64
4.1	26.72	26.97	26.37	26.75
4.15	26.75	27.05	26.41	26.72
4.2	26.72	27.05	26.33	26.77
4.25	26.69	27.05	26.41	26.89
4.3	26.69	27.05	26.41	26.89
4.35	26.77	27.11	26.47	26.89
4.4	26.8	27.19	26.39	27
4.45	26.77	27.25	26.41	26.97
4.5	26.8	27.27	26.4	27.02
4.55	26.8	27.27	26.4	27.02
4.6	26.8	27.41	26.36	27.08
4.65	26.83	27.41	26.33	27.16
4.7	26.83	27.44	26.39	27.16
4.75	26.77	27.5	26.39	27.19
4.8	26.86	27.55	26.41	27.25
4.85	26.77	27.58	26.33	27.36
4.9	26.8	27.63	26.47	27.47
4.95	26.8	27.66	26.41	27.47
5	26.86	27.83	26.4	27.47
5.05	26.83	27.77	26.39	27.52
5.1	26.8	27.86	26.39	27.58
5.15	26.83	27.86	26.36	27.66
5.2	26.86	27.86	26.47	27.61
5.25	26.83	27.94	26.44	27.63
5.3	26.83	27.96	26.41	27.72
5.35	26.89	28.07	26.39	27.77
5.4	26.83	28.07	26.41	27.83
5.45	26.86	28.13	26.39	27.8
5.5	26.89	28.18	26.44	27.86
5.55	26.91	28.21	26.41	27.86
5.6	26.91	28.21	26.44	27.99
5.65	26.94	28.21	26.39	28.02
5.7	26.86	28.29	26.39	28.07
5.75	26.91	28.37	26.44	28.1
5.8	26.89	28.37	26.47	28.18
5.85	26.86	28.45	26.41	28.21
5.9	26.91	28.48	26.47	28.26
5.95	26.94	28.51	26.44	28.34
6	26.94	28.59	26.44	28.32
6.05	26.91	28.59	26.47	28.37
6.1	26.91	28.66	26.44	28.45
6.15	26.91	28.72	26.41	28.4
6.2	26.91	28.72	26.39	28.51
6.25	26.89	28.86	26.44	28.53
6.3	26.89	28.85	26.47	28.56
6.35	26.86	28.83	26.39	28.7
6.4	26.86	28.86	26.47	28.7
6.45	26.91	28.88	26.41	28.75
6.5	26.89	28.97	26.41	28.75
6.55	26.89	29.04	26.41	28.83
6.6	26.89	29.1	26.44	28.83
6.65	26.91	29.1	26.44	28.88
6.7	26.97	29.13	26.44	28.88
6.75	26.91	29.18	26.44	28.99
6.8	26.86	29.18	26.53	29.02
6.85	26.86	29.18	26.47	29.05
6.9	26.86	29.18	26.47	29.07
6.95	26.86	29.29	26.5	29.18
7	26.86	29.35	26.5	29.16
7.05	26.86	29.36	26.5	29.21
7.1	26.86	29.37	26.53	29.21
7.15	26.86	29.4	26.5	29.24
7.2	26.86	29.51	26.53	29.26
7.25	26.86	29.45	26.5	29.37
7.3	26.86	29.48	26.47	29.37
7.35	26.86	29.51	26.55	29.45
7.4	26.86	29.54	26.47	29.48
7.45	26.86	29.62	26.5	29.54
7.5	26.86	29.64	26.49	29.51
7.55	26.86	29.7	26.47	29.56
7.6	26.86	29.7	26.53	29.72
7.65	26.86	29.7	26.5	29.67
7.7	26.86	29.78	26.53	29.72
7.75	26.86	29.75	26.53	29.75
7.8	26.86	29.89	26.5	29.78
7.85	26.89	29.86	26.53	29.81
7.9	26.86	29.97	26.53	29.83
7.95	26.83	29.91	26.5	29.91
8	26.91	29.89	26.49	29.91
8.05	26.91	29.94	26.47	29.97
8.1	26.91	29.94	26.47	29.97
8.15	26.89	30	26.53	30.02
8.2	26.91	30.05	26.5	30.1
8.25	26.91	30.08	26.55	30.08
8.3	26.83	30.12	26.5	30.16
8.35	26.83	30.12	26.5	30.16
8.4	26.91	30.19	26.53	30.27
8.45	26.91	30.24	26.55	30.27
8.5	26.91	30.27	26.53	30.27
8.55	27	30.29	26.53	30.29
8.6	27	30.29	26.53	30.29
8.65	26.94	30.35	26.58	30.46
8.7	26.91	30.37	26.53	30.46
8.75	26.91	30.37	26.55	30.48
8.8	26.97	30.42	26.53	30.46
8.85	26.97	30.42	26.53	30.46
8.9	26.91	30.48	26.53	30.56
8.95	26.97	30.56	26.53	30.59
9	26.91	30.54	26.53	30.65
9.05	26.91	30.6	26.58	30.7
9.1	26.91	30.6	26.58	30.7
9.15	26.94	30.59	26.55	30.75
9.2	26.94	30.65	26.5	30.84
9.25	26.91	30.7	26.58	30.78
9.3	27	30.7	26.53	30.86
9.35	27	30.7	26.53	30.86
9.4	26.94	30.73	26.53	30.94
9.45	26.97	30.81	26.53	30.92
9.5	27	30.81	26.52	31.11
9.55	26.97	30.86	26.5	31
9.6	26.97	30.88	26.53	31.06
9.65	27	30.89	26.55	31.11
9.7	27	30.84	26.55	31.05
9.75	27	30.94	26.58	31.11
9.8	26.97	30.94	26.58	31.21
9.85	27	30.97	26.64	31.19
9.9	27	30.97	26.53	31.24
9.95	27	31	26.58	31.27
10	26.97	31.05	26.58	31.32
10.05	27	31.08	26.58	31.32
10.1	26.99	31.08	26.55	31.38
10.15	26.97	31.08	26.58	31.49
10.2	26.91	31.13	26.61	31.49
10.25	26.97	31.19	26.55	31.49
10.3	27.05	31.19	26.61	31.51
10.35	27.02	31.19	26.58	31.51
10.4	26.97	31.24	26.58	31.62
10.45	27.02	31.3	26.64	31.68
10.5	27.02	31.3	26.66	31.65
10.55	27.04	31.43	26.61	31.65
10.6	27.05	31.39	26.72	31.65
10.65	27.02	31.35	26.58	31.65
10.7	26.97	31.4	26.61	31.65
10.75	27.02	31.49	26.64	31.65
10.8	26.97	31.45	26.61	31.65
10.85	27	31.4	26.64	31.65
10.9	26.94	31.51	26.58	31.65
10.95	26.97	31.51	26.55	31.65
11	26.91	31.51	26.55	31.65
11.05	27.05	31.59	26.61	31.65
11.1	26.97	31.61	26.58	31.65
11.15	27	31.62	26.61	31.65
11.2	26.94	31.62	26.58	31.65
11.25	27.02	31.65	26.55	31.65
11.3	27.02	31.68	26.58	31.65
11.35	27	31.7	26.55	31.65
11.4	27	31.73	26.58	31.65
11.45	26.94	31.7	26.61	31.65
11.5	26.94	31.78	26.61	32.1
11.55	27	31.78	26.53	32.15
11.6	27	31.81	26.61	32.17
11.65	27	31.84	26.58	32.18
11.7	27.05	31.86	26.61	32.29
11.75	27.02	31.89	26.64	32.26
11.8	27.11	31.94	26.58	32.21
11.85	27.02	31.92	26.55	32.37
11.9	27.05	31.94	26.58	32.34
11.95	27.02	31.94	26.58	32.39
12	27.05	32.05	26.58	32.5
12.05	27.02	31.99	26.58	32.52
12.1	27.02	32.01	26.55	32.51
12.15	27.02	32.02	26.64	32.5
12.2	27.05	32.02	26.65	32.45
12.25	27.05	32.07	26.66	32.52
12.3	27	32.11	26.61	32.5
12.35	27.08	32.15	26.64	32.58
12.4	27.05	32.15	26.58	32.63
12.45	27.05	32.18	26.58	32.6
12.5	27.05	32.15	26.58	32.76
12.55	27.04	32.29	26.58	32.71
12.6	27.02	32.28	26.58	32.73
12.65	27.05	32.26	26.64	32.74
12.7	27.02	32.31	26.64	32.82
12.75	27.11	32.29	26.64	32.82
12.8	27.05	32.31	26.64	32.84
12.85	27	32.31	26.58	32.9
12.9	27	32.37	26.58	32.9
12.95	27	32.37	26.58	32.93
13	27	32.39	26.58	32.95
13.05	27.05	32.39	26.61	33
13.1	27.02	32.41	26.64	32.99
13.15	27.02	32.42	26.58	32.98
13.2	27.02	32.47	26.61	33
13.25	26.97	32.52	26.64	33.05
13.3	27	32.47	26.64	33.13
13.35	27	32.47	26.61	33.11
13.4	27.05	32.55	26.64	33.11
13.45	27.02	32.6	26.66	33.19
13.5	27.02	32.58	26.66	33.27
13.55	27.02	32.63	26.58	33.27
13.6	27.02	32.66	26.64	33.32
13.65	27.05	32.68	26.58	33.37
13.7	27.11	32.6	26.6	33.37
13.75	27.05	32.68	26.61	33.37
13.8	27.02	32.68	26.58	33.4
13.85	27.04	32.68	26.61	33.43
13.9	27.05	32.66	26.58	33.48
13.95	27.08	32.76	26.58	33.45
14	27	32.76	26.58	33.48
14.05	27.05	32.79	26.61	33.56
14.1	27.05	32.81	26.64	33.53
14.15	27	32.82	26.61	33.64
14.2	27.05	32.84	26.61	33.59
14.25	27.05	32.79	26.61	33.69
14.3	27.02	32.9	26.61	33.72
14.35	27.01	32.87	26.61	33.69
14.4	27	32.95	26.58	33.69
14.45	27.02	32.95	26.58	33.69
14.5	27.05	32.95	26.61	33.8
14.55	27.05	32.98	26.58	33.74
14.6	27.05	32.98	26.64	33.78
14.65	27	32.98	26.58	33.82
14.7	27.02	32.98	26.57	33.85
14.75	27.02	32.98	26.55	33.93
14.8	27	33.05	26.58	33.85
14.85	27.01	33	26.61	33.93
14.9	27.02	33.03	26.61	33.9
14.95	27.04	33.08	26.61	33.98
15	27.05	33.05	26.64	34.01
15.05	27.05	33.11	26.61	34.06
15.1	27.05	33.11	26.58	34.06
15.15	27	33.11	26.64	34.04
15.2	27.05	33.11	26.63	34.09
15.25	27	33.11	26.61	34.14
15.3	26.97	33.13	26.58	34.17
15.35	27.02	33.19	26.58	34.19
15.4	26.97	33.24	26.58	34.25
15.45	27.02	33.19	26.64	34.26
15.5	27	33.27	26.64	34.27
15.55	27.02	33.21	26.64	34.25
15.6	27.02	33.23	26.66	34.29
15.65	27	33.24	26.61	34.33
15.7	27.05	33.29	26.61	34.34
15.75	27	33.24	26.61	34.35
15.8	27.14	33.29	26.58	34.35
15.85	27.02	33.32	26.53	34.38
15.9	27.05	33.37	26.58	34.43
15.95	27.25	33.37	26.58	34.43
16	27.19	33.37	26.58	34.43
16.05	27.05	33.37	26.64	34.46
16.1	27.02	33.41	26.66	34.5
16.15	27.08	33.45	26.64	34.54
16.2	27.08	33.45	26.64	34.54
16.25	27.02	33.51	26.55	34.54
16.3	27.19	33.51	26.58	34.62
16.35	27.14	33.45	26.61	34.57
16.4	27.08	33.48	26.61	34.7
16.45	27.08	33.48	26.61	34.7
16.5	27.05	33.64	26.55	34.65
16.55	27.11	33.53	26.61	34.7
16.6	27.06	33.57	26.66	34.7
16.65	27	33.61	26.64	34.7
16.7	27	33.61	26.64	34.7
16.75	27.11	33.56	26.64	34.78
16.8	27.05	33.64	26.61	34.7
16.85	27.07	33.61	26.58	34.86
16.9	27.08	33.66	26.64	34.8
16.95	27.08	33.66	26.64	34.8
17	27.08	33.72	26.64	34.86
17.05	27.08	33.66	26.66	34.86
17.1	27.08	33.69	26.64	34.91
17.15	27.11	33.72	26.66	34.99
17.2	27.11	33.72	26.66	34.99
17.25	27.08	33.72	26.58	35.04
17.3	27.05	33.77	26.61	35.04
17.35	27.05	33.8	26.58	35.07
17.4	27.05	33.77	26.61	35.1
17.45	27.05	33.77	26.61	35.1
17.5	27.11	33.85	26.64	35.15
17.55	27.07	33.82	26.58	35.15
17.6	27.02	33.84	26.58	35.07
17.65	27.08	33.85	26.58	35.15
17.7	27.08	33.85	26.58	35.15
17.75	27.08	33.9	26.58	35.2
17.8	27.05	33.96	26.58	35.2
17.85	27.08	33.93	26.58	35.2
17.9	27.05	33.93	26.58	35.28
17.95	27.05	33.93	26.58	35.28
18	27.08	33.93	26.58	35.36
18.05	27.1	34.01	26.58	35.36
18.1	27.11	34	26.58	35.38
18.15	27.11	33.98	26.58	35.39
18.2	27.11	33.98	26.58	35.39
18.25	27.14	33.96	26.58	35.39
18.3	27.08	34.04	26.58	35.39
18.35	27.1	34.12	26.58	35.39
18.4	27.11	33.98	26.58	35.57
18.45	27.11	33.98	26.58	35.57
18.5	27.14	33.98	26.58	35.7
18.55	27.11	34.09	26.64	35.83
18.6	27.08	34.08	26.64	35.91
18.65	27.05	34.06	26.64	35.99
18.7	27.05	34.06	26.64	35.99
18.75	27.14	34.12	26.64	36.01
18.8	27.11	34.09	26.66	36.07
18.85	27.08	34.17	26.64	36.25
18.9	27.05	34.12	26.64	36.38
18.95	27.05	34.12	26.64	36.38
19	27.08	34.09	26.64	36.4
19.05	27.11	34.14	26.64	36.38
19.1	27.11	34.16	26.66	36.38
19.15	27.11	34.17	26.66	36.45
19.2	27.11	34.19	26.65	36.53
19.25	27.19	34.22	26.64	36.45
19.3	27.19	34.25	26.69	36.48
19.35	27.16	34.25	26.66	36.35
19.4	27.11	34.22	26.64	36.25
19.45	27.08	34.25	26.66	36.17
19.5	27.08	34.27	26.69	36.07
19.55	27.1	34.27	26.72	35.94
19.6	27.11	34.3	26.66	35.86
19.65	27.11	34.33	26.69	35.91
19.7	27.11	34.38	26.69	35.91
19.75	27.14	34.41	26.69	35.91
19.8	27.14	34.38	26.69	35.94
19.85	27.16	34.33	26.72	35.96
19.9	27.14	34.41	26.72	35.99
19.95	27.16	34.43	26.72	35.91
20	27.14	34.41	26.72	35.96
20.05	27.15	34.41	26.64	35.99
20.1	27.16	34.42	26.66	36.07
20.15	27.08	34.43	26.72	36.12
20.2	27.11	34.35	26.68	36.2
20.25	27.14	34.43	26.64	36.12
20.3	27.14	34.51	26.69	36.17
20.35	27.16	34.51	26.72	36.14
20.4	27.14	34.57	26.66	36.2
20.45	27.11	34.51	26.69	36.2
20.5	27.14	34.49	26.68	36.2
20.55	27.19	34.57	26.66	36.25
20.6	27.08	34.57	26.66	36.25
20.65	27.11	34.58	26.72	36.25
20.7	27.16	34.59	26.69	36.25
20.75	27.16	34.54	26.66	36.4
20.8	27.19	34.59	26.66	36.35
20.85	27.17	34.54	26.66	36.4
20.9	27.14	34.57	26.69	36.3
20.95	27.27	34.62	26.69	36.43
21	27.11	34.57	26.71	36.35
21.05	27.16	34.54	26.72	36.35
21.1	27.11	34.65	26.75	36.43
21.15	27.08	34.62	26.72	36.4
21.2	27.11	34.65	26.69	36.48
21.25	27.14	34.7	26.66	36.43
21.3	27.19	34.75	26.66	36.48
21.35	27.11	34.72	26.72	36.51
21.4	27.11	34.75	26.72	36.53
21.45	27.08	34.78	26.72	36.53
21.5	27.11	34.78	26.76	36.53
21.55	27.16	34.72	26.8	36.56
21.6	27.14	34.78	26.69	36.53
21.65	27.11	34.86	26.66	36.58
21.7	27.14	34.78	26.66	36.56
21.75	27.14	34.78	26.66	36.71
21.8	27.08	34.83	26.66	36.64
21.85	27.11	34.86	26.77	36.66
21.9	27.08	34.78	26.71	36.71
21.95	27.11	34.83	26.64	36.64
22	27.05	34.8	26.69	36.69
22.05	27.11	34.78	26.69	36.74
22.1	27.13	34.83	26.72	36.79
22.15	27.14	34.83	26.69	36.79
22.2	27.08	34.83	26.69	36.82
22.25	27.14	34.83	26.69	36.87
22.3	27.11	34.91	26.69	36.79
22.35	27.11	34.86	26.66	36.84
22.4	27.11	34.86	26.66	36.82
22.45	27.11	34.86	26.66	36.87
22.5	27.14	34.91	26.66	36.9
22.55	27.19	34.91	26.66	36.82
22.6	27.11	34.91	26.66	36.9
22.65	27.14	34.94	26.66	36.95
22.7	27.14	34.96	26.69	36.95
22.75	27.11	34.91	26.72	36.95
22.8	27.16	34.99	26.69	36.95
22.85	27.16	34.96	26.72	37
22.9	27.11	34.98	26.66	37
22.95	27.11	34.99	26.72	37.08
23	27.11	35.07	26.69	37.1
23.05	27.14	35.02	26.66	37.1
23.1	27.11	34.99	26.72	37.1
23.15	27.14	35.04	26.72	37.13
23.2	27.11	35.07	26.72	37.18
23.25	27.19	35.02	26.66	37.13
23.3	27.16	35.02	26.75	37.1
23.35	27.11	35.07	26.72	37.16
23.4	27.11	35.12	26.66	37.18
23.45	27.16	35.1	26.72	37.13
23.5	27.14	35.04	26.71	37.21
23.55	27.16	35.1	26.69	37.26
23.6	27.19	35.15	26.72	37.26
23.65	27.11	35.12	26.71	37.26
23.7	27.11	35.1	26.69	37.26
23.75	27.16	35.1	26.69	37.26
23.8	27.16	35.15	26.72	37.26
23.85	27.16	35.15	26.72	37.26
23.9	27.19	35.12	26.71	37.26
23.95	27.14	35.12	26.69	37.26
24	27.11	35.25	26.72	37.26
24.05	27.16	35.23	26.69	37.26
24.1	27.08	35.23	26.77	37.26
24.15	27.16	35.24	26.69	37.26
24.2	27.16	35.25	26.73	37.26
24.25	27.16	35.2	26.77	37.26
24.3	27.14	35.31	26.75	37.26
24.35	27.19	35.31	26.72	37.26
24.4	27.14	35.28	26.72	37.26
24.45	27.19	35.33	26.72	37.26
24.5	27.19	35.25	26.75	37.26
24.55	27.14	35.25	26.75	37.26
24.6	27.19	35.31	26.83	37.41
24.65	27.16	35.3	26.75	37.41
24.7	27.25	35.28	26.75	37.47
24.75	27.16	35.36	26.75	37.52
24.8	27.22	35.31	26.77	37.52
24.85	27.16	35.33	26.77	37.52
24.9	27.19	35.39	26.77	37.52
24.95	27.16	35.44	26.77	37.52
25	27.19	35.36	26.77	37.52
25.05	27.14	35.39	26.75	37.52
25.1	27.16	35.41	26.75	37.62
25.15	27.19	35.4	26.75	37.52
25.2	27.25	35.39	26.75	37.54
25.25	27.19	35.33	26.77	37.54
25.3	27.19	35.39	26.72	37.57
25.35	27.22	35.41	26.72	37.6
25.4	27.22	35.43	26.69	37.54
25.45	27.19	35.44	26.69	37.6
25.5	27.19	35.49	26.71	37.67
25.55	27.22	35.39	26.72	37.7
25.6	27.22	35.44	26.75	37.67
25.65	27.22	35.44	26.72	37.7
25.7	27.25	35.52	26.69	37.67
25.75	27.22	35.44	26.72	37.73
25.8	27.22	35.55	26.72	37.65
25.85	27.22	35.55	26.75	37.73
25.9	27.22	35.44	26.72	37.78
25.95	27.25	35.47	26.77	37.73
26	27.19	35.55	26.77	37.75
26.05	27.22	35.55	26.77	37.8
26.1	27.19	35.55	26.75	37.8
26.15	27.19	35.6	26.75	37.78
26.2	27.14	35.56	26.72	37.83
26.25	27.14	35.52	26.77	37.86
26.3	27.16	35.57	26.77	37.75
26.35	27.14	35.57	26.72	37.83
26.4	27.16	35.57	26.77	37.88
26.45	27.14	35.6	26.75	37.88
26.5	27.14	35.6	26.72	37.88
26.55	27.19	35.55	26.77	37.91
26.6	27.16	35.57	26.75	37.93
26.65	27.19	35.64	26.75	37.93
26.7	27.19	35.7	26.75	37.88
26.75	27.22	35.68	26.75	37.91
26.8	27.16	35.68	26.72	37.93
26.85	27.22	35.7	26.75	37.99
26.9	27.19	35.73	26.75	38.06
26.95	27.16	35.75	26.75	38.04
27	27.25	35.75	26.75	38.09
27.05	27.19	35.73	26.75	38.06
27.1	27.27	35.73	26.66	38.05
27.15	27.22	35.77	26.75	38.04
27.2	27.19	35.81	26.77	38.09
27.25	27.19	35.7	26.72	38.11
27.3	27.25	35.78	26.69	38.04
27.35	27.22	35.73	26.72	38.11
27.4	27.25	35.76	26.74	38.14
27.45	27.19	35.78	26.75	38.22
27.5	27.3	35.83	26.75	38.19
27.55	27.22	35.78	26.77	38.19
27.6	27.25	35.75	26.76	38.22
27.65	27.27	35.78	26.75	38.27
27.7	27.19	35.81	26.74	38.22
27.75	27.19	35.81	26.72	38.22
27.8	27.14	35.81	26.77	38.19
27.85	27.19	35.86	26.72	38.27
27.9	27.22	35.88	26.83	38.27
27.95	27.16	35.83	26.77	38.24
28	27.16	35.78	26.8	38.32
28.05	27.19	35.88	26.77	38.19
28.1	27.19	35.86	26.77	38.27
28.15	27.16	35.86	26.77	38.35
28.2	27.19	35.85	26.8	38.32
28.25	27.19	35.83	26.77	38.3
28.3	27.19	35.86	26.77	38.32
28.35	27.16	35.91	26.8	38.4
28.4	27.19	35.86	26.75	38.4
28.45	27.19	36.01	26.75	38.37
28.5	27.25	35.94	26.75	38.4
28.55	27.19	35.91	26.83	38.4
28.6	27.19	36.01	26.8	38.45
28.65	27.19	35.91	26.8	38.4
28.7	27.22	35.94	26.83	38.4
28.75	27.25	35.96	26.77	38.45
28.8	27.25	35.99	26.83	38.4
28.85	27.3	35.99	26.8	38.43
28.9	27.27	36.01	26.79	38.48
28.95	27.25	36.07	26.77	38.43
29	27.16	36.09	26.77	38.48
29.05	27.22	36.01	26.86	38.48
29.1	27.25	36.01	26.77	38.53
29.15	27.27	36.12	26.83	38.58
29.2	27.19	36.06	26.77	38.48
29.25	27.19	35.99	26.8	38.58
29.3	27.3	36.07	26.75	38.56
29.35	27.19	36.07	26.83	38.61
29.4	27.22	36.07	26.83	38.56
29.45	27.25	36.14	26.83	38.56
29.5	27.25	36.12	26.83	38.61
29.55	27.25	36.07	26.8	38.61
29.6	27.26	36.14	26.86	38.61
29.65	27.27	36.14	26.83	38.63
29.7	27.22	36.16	26.86	38.66
29.75	27.25	36.17	26.83	38.71
29.8	27.19	36.12	26.83	38.69
29.85	27.25	36.17	26.75	38.69
29.9	27.25	36.17	26.8	38.66
29.95	27.24	36.14	26.77	38.69
30	27.22	36.22	26.77	38.71
30.05	27.22	36.2	26.77	38.74
30.1	27.25	36.2	26.77	38.71
30.15	27.27	36.17	26.77	38.79
30.2	27.27	36.2	26.77	38.69
30.25	27.22	36.22	26.77	38.84
30.3	27.19	36.2	26.77	38.79
30.35	27.22	36.22	26.77	38.89
30.4	27.22	36.22	26.77	38.84
30.45	27.22	36.22	26.77	38.89
30.5	27.19	36.3	26.77	38.89
30.55	27.25	36.3	26.77	38.84
30.6	27.14	36.27	26.77	38.92
30.65	27.22	36.22	26.77	38.89
30.7	27.25	36.26	26.77	38.79
30.75	27.19	36.3	26.77	38.84
30.8	27.16	36.27	26.77	38.95
30.85	27.25	36.27	26.77	38.89
30.9	27.25	36.32	26.77	38.87
30.95	27.25	36.32	26.79	38.95
31	27.25	36.38	26.8	38.92
31.05	27.25	36.35	26.77	38.92
31.1	27.25	36.38	26.77	38.89
31.15	27.25	36.45	26.8	38.97
31.2	27.25	36.4	26.72	39
31.25	27.25	36.35	26.75	38.97
31.3	27.25	36.38	26.8	38.95
31.35	27.25	36.4	26.72	39.02
31.4	27.25	36.45	26.71	39
31.45	27.25	36.43	26.69	38.95
31.5	27.25	36.45	26.69	39
31.55	27.25	36.45	26.77	39.02
31.6	27.25	36.43	26.72	39.05
31.65	27.25	36.45	26.77	39.07
31.7	27.25	36.44	26.72	39.07
31.75	27.25	36.43	26.72	39.13
31.8	27.25	36.43	26.77	39.13
31.85	27.25	36.48	26.8	39.16
31.9	27.3	36.53	26.8	39.18
31.95	27.3	36.48	26.75	39.15
32	27.33	36.53	26.72	39.2
32.05	27.25	36.48	26.75	39.23
32.1	27.3	36.45	26.75	39.23
32.15	27.3	36.45	26.75	39.23
32.2	27.33	36.53	26.72	39.18
32.25	27.27	36.53	26.75	39.23
32.3	27.27	36.61	26.66	39.25
32.35	27.29	36.53	26.77	39.26
32.4	27.29	36.53	26.77	39.26
32.45	27.3	36.51	26.77	39.26
32.5	27.3	36.58	26.72	39.23
32.55	27.25	36.61	26.72	39.33
32.6	27.27	36.61	26.8	39.31
32.65	27.27	36.61	26.8	39.31
32.7	27.33	36.63	26.77	39.38
32.75	27.27	36.61	26.77	39.39
32.8	27.3	36.61	26.8	39.36
32.85	27.3	36.64	26.72	39.33
32.9	27.3	36.64	26.72	39.33
32.95	27.3	36.58	26.8	39.36
33	27.3	36.61	26.75	39.33
33.05	27.27	36.61	26.77	39.41
33.1	27.3	36.61	26.83	39.39
33.15	27.3	36.61	26.83	39.39
33.2	27.33	36.66	26.77	39.48
33.25	27.25	36.61	26.77	39.49
33.3	27.3	36.64	26.72	39.49
33.35	27.27	36.66	26.77	39.49
33.4	27.27	36.66	26.77	39.49
33.45	27.3	36.64	26.75	39.49
33.5	27.3	36.71	26.75	39.49
33.55	27.25	36.74	26.77	39.52
33.6	27.27	36.71	26.77	39.52
33.65	27.27	36.71	26.77	39.52
33.7	27.38	36.71	26.73	39.57
33.75	27.27	36.69	26.69	39.49
33.8	27.33	36.71	26.83	39.54
33.85	27.33	36.74	26.75	39.54
33.9	27.33	36.74	26.75	39.54
33.95	27.29	36.71	26.75	39.57
34	27.27	36.69	26.75	39.62
34.05	27.44	36.71	26.75	39.59
34.1	27.3	36.77	26.83	39.58
34.15	27.3	36.77	26.83	39.58
34.2	27.33	36.79	26.76	39.62
34.25	27.33	36.79	26.77	39.62
34.3	27.27	36.82	26.77	39.64
34.35	27.3	36.82	26.72	39.63
34.4	27.3	36.82	26.72	39.63
34.45	27.25	36.84	26.8	39.64
34.5	27.25	36.79	26.77	39.69
34.55	27.27	36.84	26.77	39.69
34.6	27.3	36.9	26.77	39.75
34.65	27.3	36.9	26.77	39.75
34.7	27.3	37	26.77	39.72
34.75	27.27	36.82	26.77	39.69
34.8	27.33	36.9	26.83	39.76
34.85	27.32	36.9	26.83	39.82
34.9	27.32	36.9	26.83	39.82
34.95	27.3	36.92	26.8	39.77
35	27.3	36.9	26.77	39.8
35.05	27.3	36.92	26.8	39.85
35.1	27.33	36.9	26.75	39.77
35.15	27.33	36.9	26.75	39.77
35.2	27.3	36.92	26.79	39.8
35.25	27.33	36.95	26.83	39.82
35.3	27.25	37.03	26.83	39.81
35.35	27.3	36.99	26.8	39.8
35.4	27.3	36.99	26.8	39.8
35.45	27.27	37	26.8	39.9
35.5	27.27	37	26.8	39.87
35.55	27.33	36.95	26.77	39.82
35.6	27.27	36.97	26.77	39.87
35.65	27.27	36.97	26.77	39.87
35.7	27.3	36.97	26.79	39.92
35.75	27.25	37.08	26.77	40
35.8	27.3	37.03	26.77	39.9
35.85	27.25	37.04	26.77	39.92
35.9	27.25	37.04	26.77	39.92
35.95	27.3	37.08	26.77	40.05
36	27.3	37.03	26.75	40.02
36.05	27.3	37.1	26.77	40.02
36.1	27.3	37.05	26.83	40.02
36.15	27.3	37.05	26.83	40.02
36.2	27.3	37.08	26.79	40.1
36.25	27.3	37.05	26.75	40.1
36.3	27.33	37.18	26.77	40.1
36.35	27.32	37.13	26.72	40.07
36.4	27.32	37.13	26.72	40.07
36.45	27.33	37.16	26.72	40.2
36.5	27.44	37.13	26.72	40.2
36.55	27.36	37.13	26.8	40.2
36.6	27.3	37.21	26.77	40.2
36.65	27.3	37.21	26.77	40.2
36.7	27.33	37.18	26.75	40.2
36.75	27.3	37.1	26.72	40.2
36.8	27.3	37.13	26.77	40.2
36.85	27.3	37.15	26.8	40.2
36.9	27.3	37.15	26.8	40.2
36.95	27.25	37.18	26.8	40.2
37	27.3	37.28	26.77	40.2
37.05	27.3	37.16	26.77	40.2
37.1	27.27	37.23	26.8	40.2
37.15	27.27	37.23	26.8	40.2
37.2	27.3	37.21	26.75	40.2
37.25	27.33	37.23	26.8	40.2
37.3	27.25	37.21	26.77	40.2
37.35	27.3	37.21	26.76	40.2
37.4	27.3	37.21	26.76	40.2
37.45	27.38	37.21	26.75	40.2
37.5	27.3	37.18	26.77	40.2
37.55	27.33	37.21	26.77	40.68
37.6	27.3	37.23	26.77	40.68
37.65	27.3	37.23	26.77	40.68
37.7	27.38	37.23	26.75	40.71
37.75	27.38	37.23	26.75	40.73
37.8	27.27	37.28	26.72	40.73
37.85	27.32	37.27	26.77	40.68
37.9	27.32	37.27	26.77	40.68
37.95	27.35	37.28	26.8	40.68
38	27.33	37.28	26.77	40.56
38.05	27.3	37.31	26.77	40.43
38.1	27.33	37.28	26.72	40.43
38.15	27.33	37.28	26.72	40.43
38.2	27.3	37.28	26.79	40.4
38.25	27.33	37.31	26.8	40.43
38.3	27.33	37.36	26.75	40.48
38.35	27.32	37.28	26.77	40.48
38.4	27.3	37.28	26.75	40.46
38.45	27.32	37.31	26.75	40.48
38.5	27.33	37.36	26.72	40.46
38.55	27.3	37.36	26.8	40.4
38.6	27.33	37.36	26.72	40.44
38.65	27.33	37.36	26.8	40.48
38.7	27.38	37.36	26.79	40.48
38.75	27.33	37.39	26.77	40.48
38.8	27.33	37.36	26.77	40.53
38.85	27.36	37.39	26.77	40.51
38.9	27.38	37.41	26.8	40.51
38.95	27.3	37.41	26.8	40.56
39	27.36	37.49	26.77	40.51
39.05	27.36	37.39	26.72	40.58
39.1	27.3	37.41	26.8	40.61
39.15	27.36	37.44	26.75	40.63
39.2	27.3	37.47	26.79	40.63
39.25	27.36	37.44	26.83	40.61
39.3	27.3	37.47	26.83	40.66
39.35	27.33	37.47	26.83	40.66
39.4	27.33	37.47	26.86	40.66
39.45	27.33	37.52	26.83	40.68
39.5	27.33	37.52	26.83	40.73
39.55	27.33	37.5	26.83	40.68
39.6	27.33	37.47	26.86	40.76
39.65	27.3	37.47	26.8	40.73
39.7	27.38	37.47	26.82	40.76
39.75	27.36	37.52	26.83	40.76
39.8	27.38	37.49	26.86	40.71
39.85	27.36	37.52	26.83	40.71
39.9	27.3	37.52	26.86	40.71
39.95	27.29	37.52	26.83	40.76
40	27.27	37.52	26.86	40.81
40.05	27.25	37.56	26.83	40.76
40.1	27.33	37.6	26.8	40.73
40.15	27.27	37.57	26.83	40.71
40.2	27.33	37.6	26.82	40.81
40.25	27.33	37.6	26.8	40.76
40.3	27.33	37.6	26.83	40.79
40.35	27.33	37.62	26.83	40.81
40.4	27.36	37.65	26.77	40.84
40.45	27.32	37.6	26.83	40.79
40.5	27.27	37.65	26.77	40.86
40.55	27.33	37.65	26.8	40.84
40.6	27.3	37.65	26.83	40.86
40.65	27.33	37.65	26.8	40.91
40.7	27.3	37.67	26.8	40.81
40.75	27.36	37.69	26.8	40.91
40.8	27.33	37.7	26.77	40.86
40.85	27.36	37.62	26.77	40.89
40.9	27.33	37.65	26.8	40.96
40.95	27.3	37.65	26.8	40.96
41	27.3	37.65	26.77	40.91
41.05	27.38	37.67	26.83	40.96
41.1	27.3	37.67	26.77	40.95
41.15	27.33	37.69	26.8	40.94
41.2	27.38	37.7	26.8	40.96
41.25	27.33	37.7	26.8	40.96
41.3	27.33	37.67	26.77	40.99
41.35	27.33	37.67	26.75	41.04
41.4	27.36	37.7	26.86	41.04
41.45	27.33	37.73	26.83	41.09
41.5	27.3	37.7	26.8	41.06
41.55	27.33	37.72	26.86	41.04
41.6	27.38	37.73	26.91	41.09
41.65	27.27	37.75	26.83	41.17
41.7	27.3	37.75	26.82	41.14
41.75	27.3	37.73	26.8	41.09
41.8	27.3	37.75	26.83	41.09
41.85	27.3	37.73	26.86	41.19
41.9	27.33	37.75	26.89	41.12
41.95	27.35	37.75	26.86	41.17
42	27.36	37.75	26.83	41.14
42.05	27.3	37.73	26.83	41.17
42.1	27.33	37.78	26.83	41.14
42.15	27.36	37.75	26.83	41.17
42.2	27.33	37.83	26.82	41.12
42.25	27.3	37.75	26.8	41.12
42.3	27.3	37.78	26.77	41.14
42.35	27.38	37.8	26.83	41.17
42.4	27.33	37.78	26.83	41.14
42.45	27.33	37.83	26.8	41.14
42.5	27.33	37.88	26.83	41.14
42.55	27.3	37.83	26.83	41.19
42.6	27.3	37.86	26.83	41.19
42.65	27.27	37.86	26.83	41.17
42.7	27.29	37.91	26.82	41.19
42.75	27.3	37.9	26.8	41.27
42.8	27.36	37.88	26.8	41.27
42.85	27.33	37.86	26.8	41.24
42.9	27.3	37.83	26.77	41.27
42.95	27.32	37.88	26.75	41.22
43	27.33	37.88	26.8	41.24
43.05	27.38	37.88	26.8	41.29
43.1	27.33	37.88	26.75	41.24
43.15	27.33	37.88	26.83	41.32
43.2	27.41	37.88	26.8	41.19
43.25	27.33	37.99	26.77	41.29
43.3	27.33	37.96	26.77	41.27
43.35	27.36	37.91	26.77	41.27
43.4	27.3	37.93	26.86	41.29
43.45	27.32	37.96	26.77	41.29
43.5	27.33	37.91	26.75	41.34
43.55	27.33	37.96	26.8	41.29
43.6	27.33	37.98	26.77	41.32
43.65	27.3	37.99	26.77	41.34
43.7	27.36	37.91	26.77	41.34
43.75	27.33	37.96	26.77	41.34
43.8	27.36	37.96	26.8	41.34
43.85	27.33	37.96	26.75	41.37
43.9	27.33	37.91	26.77	41.4
43.95	27.35	37.94	26.77	41.42
44	27.36	37.96	26.86	41.34
44.05	27.33	37.99	26.83	41.37
44.1	27.33	38.04	26.91	41.4
44.15	27.3	37.99	26.8	41.34
44.2	27.38	37.93	26.8	41.4
44.25	27.36	37.93	26.8	41.42
44.3	27.38	38.01	26.8	41.45
44.35	27.33	38.01	26.83	41.44
44.4	27.36	38.01	26.8	41.42
44.45	27.36	38.04	26.86	41.42
44.5	27.36	38.01	26.8	41.45
44.55	27.38	38	26.83	41.42
44.6	27.33	37.99	26.83	41.45
44.65	27.3	38.01	26.86	41.47
44.7	27.3	38.09	26.77	41.5
44.75	27.33	38.14	26.83	41.47
44.8	27.33	38.04	26.77	41.45
44.85	27.3	38.04	26.76	41.48
44.9	27.33	38.09	26.75	41.5
44.95	27.33	38.06	26.75	41.52
45	27.33	37.99	26.77	41.47
45.05	27.3	38.02	26.72	41.57
45.1	27.33	38.04	26.77	41.55
45.15	27.36	38.01	26.8	41.47
45.2	27.3	38.09	26.77	41.52
45.25	27.3	38.09	26.75	41.5
45.3	27.33	38.09	26.72	41.55
45.35	27.36	38.14	26.74	41.54
45.4	27.36	38.14	26.75	41.52
45.45	27.33	38.06	26.77	41.57
45.5	27.3	38.14	26.72	41.55
45.55	27.33	38.14	26.69	41.57
45.6	27.27	38.14	26.75	41.57
45.65	27.27	38.11	26.72	41.57
45.7	27.38	38.17	26.72	41.6
45.75	27.33	38.16	26.71	41.55
45.8	27.36	38.14	26.69	41.65
45.85	27.33	38.17	26.77	41.64
45.9	27.33	38.17	26.75	41.62
45.95	27.35	38.17	26.83	41.6
46	27.36	38.24	26.77	41.6
46.05	27.33	38.19	26.8	41.65
46.1	27.36	38.19	26.75	41.65
46.15	27.36	38.19	26.77	41.67
46.2	27.3	38.27	26.75	41.6
46.25	27.3	38.27	26.79	41.65
46.3	27.36	38.27	26.83	41.65
46.35	27.3	38.26	26.77	41.66
46.4	27.3	38.24	26.77	41.67
46.45	27.33	38.24	26.77	41.7
46.5	27.36	38.24	26.8	41.67
46.55	27.38	38.26	26.83	41.73
46.6	27.38	38.27	26.83	41.7
46.65	27.3	38.27	26.89	41.73
46.7	27.3	38.24	26.77	41.75
46.75	27.27	38.27	26.76	41.75
46.8	27.36	38.27	26.75	41.75
46.85	27.33	38.3	26.72	41.78
46.9	27.38	38.35	26.83	41.8
46.95	27.36	38.3	26.77	41.75
47	27.33	38.3	26.77	41.8
47.05	27.33	38.33	26.8	41.83
47.1	27.33	38.35	26.77	41.78
47.15	27.36	38.3	26.83	41.83
47.2	27.33	38.37	26.83	41.85
47.25	27.38	38.27	26.77	41.8
47.3	27.36	38.32	26.8	41.83
47.35	27.38	38.35	26.8	41.86
47.4	27.33	38.35	26.8	41.88
47.45	27.35	38.37	26.8	41.83
47.5	27.36	38.4	26.77	41.83
47.55	27.33	38.4	26.77	41.83
47.6	27.33	38.32	26.77	41.88
47.65	27.33	38.37	26.77	41.93
47.7	27.3	38.37	26.77	41.95
47.75	27.33	38.4	26.83	41.93
47.8	27.3	38.4	26.77	41.85
47.85	27.3	38.4	26.77	41.89
47.9	27.33	38.4	26.77	41.93
47.95	27.32	38.4	26.75	41.93
48	27.3	38.4	26.77	41.93
48.05	27.36	38.43	26.75	41.9
48.1	27.36	38.45	26.77	41.95
48.15	27.38	38.43	26.75	41.98
48.2	27.33	38.43	26.83	41.95
48.25	27.36	38.43	26.82	41.98
48.3	27.33	38.43	26.8	42
48.35	27.41	38.43	26.75	41.98
48.4	27.3	38.45	26.75	41.95
48.45	27.32	38.43	26.77	41.93
48.5	27.33	38.48	26.75	41.98
48.55	27.33	38.43	26.72	42.03
48.6	27.36	38.48	26.83	41.98
48.65	27.36	38.53	26.83	41.98
48.7	27.33	38.5	26.8	41.98
48.75	27.33	38.52	26.83	42.03
48.8	27.36	38.53	26.86	42
48.85	27.36	38.5	26.89	42
48.9	27.36	38.5	26.83	42
48.95	27.33	38.5	26.77	41.98
49	27.41	38.61	26.77	42.06
49.05	27.38	38.57	26.77	42.03
49.1	27.33	38.53	26.89	42.03
49.15	27.33	38.53	26.8	42
49.2	27.33	38.53	26.77	41.98
49.25	27.33	38.55	26.8	42.03
49.3	27.38	38.56	26.83	42.03
49.35	27.36	38.53	26.83	42.02
49.4	27.33	38.56	26.8	42
49.45	27.36	38.53	26.83	42.11
49.5	27.41	38.58	26.77	42.03
49.55	27.33	38.56	26.83	42.03
49.6	27.41	38.56	26.8	42.03
49.65	27.38	38.61	26.8	42.03
49.7	27.38	38.61	26.86	42.03
49.75	27.38	38.6	26.83	42.03
49.8	27.33	38.58	26.83	42.03
49.85	27.33	38.63	26.77	42.03
49.9	27.33	38.61	26.8	42.03
49.95	27.33	38.63	26.83	42.03
50	27.33	38.63	26.75	42.03
50.05	27.33	38.66	26.8	42.03
50.1	27.38	38.71	26.83	42.03
50.15	27.36	38.69	26.83	42.03
50.2	27.33	38.71	26.77	42.03
50.25	27.33	38.7	26.83	42.03
50.3	27.36	38.69	26.77	42.03
50.35	27.38	38.71	26.8	42.03
50.4	27.36	38.69	26.77	42.03
50.45	27.37	38.71	26.83	42.03
50.5	27.38	38.69	26.85	42.16
50.55	27.41	38.69	26.86	42.18
50.6	27.37	38.74	26.8	42.21
50.65	27.33	38.71	26.83	42.23
50.7	27.33	38.69	26.77	42.21
50.75	27.33	38.69	26.75	42.18
50.8	27.36	38.69	26.72	42.26
50.85	27.36	38.74	26.8	42.24
50.9	27.33	38.76	26.77	42.21
50.95	27.36	38.76	26.83	42.26
51	27.36	38.71	26.82	42.26
51.05	27.3	38.76	26.8	42.28
51.1	27.36	38.74	26.8	42.31
51.15	27.38	38.74	26.86	42.31
51.2	27.3	38.74	26.77	42.31
51.25	27.33	38.77	26.82	42.33
51.3	27.38	38.79	26.86	42.28
51.35	27.33	38.74	26.77	42.32
51.4	27.36	38.79	26.8	42.36
51.45	27.36	38.82	26.86	42.36
51.5	27.27	38.74	26.86	42.28
51.55	27.36	38.84	26.86	42.39
51.6	27.36	38.82	26.83	42.39
51.65	27.33	38.84	26.86	42.39
51.7	27.38	38.79	26.83	42.44
51.75	27.36	38.82	26.77	42.44
51.8	27.36	38.84	26.83	42.44
51.85	27.37	38.89	26.83	42.44
51.9	27.38	38.87	26.86	42.44
51.95	27.33	38.82	26.8	42.49
52	27.38	38.84	26.86	42.46
52.05	27.36	38.84	26.83	42.44
52.1	27.36	38.87	26.86	42.41
52.15	27.33	38.79	26.83	42.39
52.2	27.33	38.84	26.83	42.42
52.25	27.3	38.86	26.86	42.44
52.3	27.3	38.87	26.83	42.44
52.35	27.32	38.84	26.8	42.45
52.4	27.33	38.84	26.83	42.46
52.45	27.38	38.87	26.86	42.46
52.5	27.38	38.84	26.83	42.44
52.55	27.33	38.87	26.83	42.46
52.6	27.33	38.82	26.83	42.46
52.65	27.36	38.79	26.86	42.51
52.7	27.36	38.92	26.83	42.45
52.75	27.38	38.9	26.83	42.39
52.8	27.41	38.87	26.86	42.51
52.85	27.41	38.89	26.83	42.51
52.9	27.41	38.89	26.89	42.51
52.95	27.41	38.87	26.8	42.51
53	27.41	38.95	26.83	42.51
53.05	27.41	38.92	26.86	42.51
53.1	27.41	38.95	26.8	42.53
53.15	27.41	38.89	26.8	42.54
53.2	27.41	38.92	26.75	42.59
53.25	27.41	38.94	26.76	42.64
53.3	27.41	38.95	26.77	42.64
53.35	27.41	38.95	26.77	42.64
53.4	27.41	38.92	26.77	42.64
53.45	27.41	38.97	26.8	42.56
53.5	27.41	38.95	26.75	42.64
53.55	27.41	38.95	26.77	42.61
53.6	27.41	38.97	26.77	42.69
53.65	27.41	39	26.77	42.64
53.7	27.41	39.02	26.8	42.66
53.75	27.41	39.02	26.77	42.66
53.8	27.44	39.02	26.8	42.72
53.85	27.39	39	26.77	42.71
53.9	27.33	38.95	26.83	42.69
53.95	27.3	39	26.83	42.69
54	27.33	39.05	26.77	42.74
54.05	27.38	38.97	26.77	42.69
54.1	27.33	39	26.86	42.72
54.15	27.3	39.07	26.83	42.74
54.2	27.33	38.97	26.8	42.74
54.25	27.33	39	26.8	42.74
54.3	27.33	39.02	26.77	42.74
54.35	27.37	39.05	26.8	42.79
54.4	27.41	39	26.83	42.77
54.45	27.3	39.1	26.8	42.82
54.5	27.3	39.15	26.83	42.79
54.55	27.36	39.07	26.8	42.82
54.6	27.36	39.1	26.8	42.86
54.65	27.36	39.07	26.8	42.89
54.7	27.38	39.1	26.8	42.84
54.75	27.36	39.08	26.83	42.79
54.8	27.3	39.05	26.77	42.87
54.85	27.33	39.07	26.77	42.86
54.9	27.36	39.07	26.83	42.84
54.95	27.38	39.1	26.77	42.82
55	27.36	39.15	26.77	42.82
55.05	27.33	39.13	26.8	42.89
55.1	27.3	39.1	26.77	42.89
55.15	27.27	39.13	26.83	42.89
55.2	27.36	39.18	26.8	42.89
55.25	27.36	39.17	26.72	42.89
55.3	27.33	39.15	26.83	42.89
55.35	27.33	39.18	26.77	42.89
55.4	27.33	39.18	26.86	42.89
55.45	27.3	39.2	26.8	42.84
55.5	27.3	39.26	26.83	42.89
55.55	27.38	39.15	26.8	42.89
55.6	27.38	39.18	26.86	42.97
55.65	27.3	39.18	26.77	42.94
55.7	27.38	39.13	26.77	42.92
55.75	27.36	39.14	26.83	42.97
55.8	27.33	39.15	26.86	42.92
55.85	27.33	39.18	26.86	42.9
55.9	27.33	39.15	26.86	42.87
55.95	27.36	39.15	26.83	43
56	27.33	39.15	26.91	42.94
56.05	27.36	39.19	26.77	42.89
56.1	27.33	39.23	26.83	43
56.15	27.38	39.18	26.86	42.97
56.2	27.33	39.2	26.8	42.97
56.25	27.38	39.18	26.8	42.97
56.3	27.33	39.23	26.86	43
56.35	27.35	39.2	26.86	43.02
56.4	27.36	39.2	26.8	43
56.45	27.33	39.26	26.83	43
56.5	27.36	39.23	26.77	43.05
56.55	27.36	39.25	26.8	43.05
56.6	27.39	39.26	26.83	43.05
56.65	27.41	39.2	26.86	43.07
56.7	27.44	39.2	26.77	43.06
56.75	27.33	39.26	26.77	43.05
56.8	27.35	39.31	26.83	43.07
56.85	27.36	39.26	26.83	43.07
56.9	27.33	39.31	26.8	43.1
56.95	27.33	39.28	26.86	43.1
57	27.36	39.26	26.83	43.1
57.05	27.33	39.26	26.83	43.1
57.1	27.38	39.26	26.83	43.1
57.15	27.36	39.28	26.8	43.1
57.2	27.41	39.28	26.83	43.11
57.25	27.36	39.31	26.8	43.12
57.3	27.36	39.33	26.86	43.12
57.35	27.38	39.39	26.77	43.12
57.4	27.36	39.28	26.77	43.12
57.45	27.36	39.33	26.83	43.1
57.5	27.38	39.31	26.83	43.2
57.55	27.47	39.34	26.8	43.15
57.6	27.36	39.36	26.77	43.17
57.65	27.38	39.28	26.83	43.2
57.7	27.38	39.36	26.8	43.21
57.75	27.38	39.38	26.86	43.22
57.8	27.36	39.39	26.89	43.22
57.85	27.39	39.36	26.86	43.24
57.9	27.41	39.41	26.83	43.25
57.95	27.38	39.44	26.89	43.22
58	27.44	39.41	26.86	43.27
58.05	27.44	39.4	26.83	43.22
58.1	27.33	39.39	26.83	43.22
58.15	27.41	39.36	26.86	43.2
58.2	27.38	39.33	26.83	43.25
58.25	27.38	39.39	26.83	43.22
58.3	27.41	39.39	26.86	43.25
58.35	27.41	39.44	26.86	43.27
58.4	27.41	39.44	26.86	43.27
58.45	27.38	39.44	26.89	43.25
58.5	27.36	39.41	26.91	43.25
58.55	27.38	39.43	26.86	43.22
58.6	27.37	39.44	26.89	43.27
58.65	27.36	39.44	26.89	43.25
58.7	27.36	39.46	26.83	43.3
58.75	27.36	39.46	26.83	43.27
58.8	27.36	39.44	26.83	43.33
58.85	27.36	39.52	26.86	43.3
58.9	27.36	39.44	26.83	43.27
58.95	27.38	39.49	26.86	43.3
59	27.38	39.49	26.86	43.3
59.05	27.38	39.48	26.89	43.33
59.1	27.38	39.46	26.83	43.33
59.15	27.38	39.49	26.89	43.33
59.2	27.38	39.49	26.83	43.34
59.25	27.38	39.49	26.83	43.35
59.3	27.37	39.49	26.86	43.27
59.35	27.36	39.57	26.83	43.35
59.4	27.41	39.46	26.8	43.38
59.45	27.38	39.49	26.83	43.33
59.5	27.36	39.52	26.77	43.33
59.55	27.41	39.52	26.8	43.38
59.6	27.41	39.49	26.8	43.35
59.65	27.44	39.49	26.77	43.4
59.7	27.36	39.54	26.86	43.43
59.75	27.36	39.54	26.86	43.45
59.8	27.33	39.54	26.89	43.43
59.85	27.35	39.59	26.8	43.48
59.9	27.36	39.62	26.89	43.43
59.95	27.36	39.6	26.86	43.43
60	27.36	39.57	26.83	43.48
60.05	27.36	39.59	26.83	43.45
60.1	27.38	39.62	26.86	43.48
60.15	27.41	39.63	26.86	43.5
60.2	27.36	39.64	26.83	43.48
60.25	27.36	39.59	26.86	43.45
60.3	27.38	39.59	26.83	43.48
60.35	27.4	39.59	26.86	43.48
60.4	27.41	39.62	26.86	43.48
60.45	27.36	39.59	26.88	43.48
60.5	27.41	39.64	26.89	43.5
60.55	27.41	39.63	26.83	43.5
60.6	27.4	39.62	26.83	43.58
60.65	27.38	39.67	26.86	43.53
60.7	27.38	39.64	26.89	43.5
60.75	27.36	39.64	26.86	43.55
60.8	27.37	39.59	26.86	43.55
60.85	27.38	39.62	26.86	43.63
60.9	27.36	39.67	26.86	43.73
60.95	27.38	39.62	26.86	43.68
61	27.36	39.62	26.83	43.73
61.05	27.41	39.65	26.83	43.75
61.1	27.39	39.67	26.94	43.8
61.15	27.36	39.62	26.86	43.83
61.2	27.36	39.62	26.86	43.88
61.25	27.38	39.61	26.86	43.88
61.3	27.4	39.59	26.8	43.98
61.35	27.41	39.67	26.83	43.95
61.4	27.47	39.62	26.86	43.98
61.45	27.41	39.63	26.83	43.9
61.5	27.33	39.64	26.8	43.93
61.55	27.41	39.67	26.83	44.03
61.6	27.41	39.72	26.91	44.05
61.65	27.41	39.64	26.86	44.05
61.7	27.38	39.69	26.89	44.02
61.75	27.36	39.69	26.91	43.98
61.8	27.36	39.69	26.86	44.03
61.85	27.37	39.69	26.83	43.93
61.9	27.38	39.69	26.89	43.9
61.95	27.38	39.72	26.88	43.8
62	27.38	39.74	26.86	43.68
62.05	27.38	39.69	26.86	43.65
62.1	27.38	39.74	26.91	43.65
62.15	27.41	39.73	26.86	43.65
62.2	27.41	39.72	26.86	43.68
62.25	27.38	39.72	26.86	43.65
62.3	27.38	39.72	26.83	43.65
62.35	27.38	39.72	26.86	43.65
62.4	27.38	39.74	26.86	43.7
62.45	27.36	39.74	26.89	43.7
62.5	27.38	39.74	26.89	43.7
62.55	27.38	39.74	26.83	43.7
62.6	27.36	39.74	26.83	43.7
62.65	27.33	39.8	26.86	43.7
62.7	27.36	39.79	26.83	43.7
62.75	27.41	39.77	26.83	43.7
62.8	27.38	39.77	26.83	43.7
62.85	27.37	39.8	26.8	43.7
62.9	27.36	39.8	26.83	43.7
62.95	27.38	39.8	26.83	43.7
63	27.38	39.72	26.83	43.7
63.05	27.41	39.8	26.86	43.7
63.1	27.4	39.74	26.86	43.7
63.15	27.38	39.77	26.91	43.7
63.2	27.44	39.8	26.86	43.7
63.25	27.38	39.82	26.86	43.7
63.3	27.4	39.82	26.83	43.7
63.35	27.41	39.85	26.86	43.7
63.4	27.38	39.83	26.91	43.7
63.45	27.38	39.8	26.89	43.7
63.5	27.44	39.8	26.86	43.7
63.55	27.38	39.85	26.8	43.7
63.6	27.4	39.82	26.83	43.7
63.65	27.41	39.82	26.83	43.7
63.7	27.44	39.82	26.86	43.7
63.75	27.44	39.85	26.86	43.73
63.8	27.41	39.84	26.83	43.73
63.85	27.39	39.82	26.86	43.73
63.9	27.36	39.87	26.8	43.78
63.95	27.41	39.87	26.83	43.7
64	27.36	39.82	26.86	43.78
64.05	27.36	39.82	26.86	43.78
64.1	27.37	39.9	26.8	43.8
64.15	27.33	39.82	26.86	43.8
64.2	27.44	39.92	26.83	43.83
64.25	27.44	39.95	26.86	43.8
64.3	27.44	39.95	26.86	43.8
64.35	27.37	39.92	26.9	43.73
64.4	27.36	39.95	26.9	43.75
64.45	27.3	39.97	26.89	43.78
64.5	27.38	39.92	26.89	43.75
64.55	27.38	39.92	26.89	43.75
64.6	27.36	39.91	26.86	43.8
64.65	27.36	39.9	26.83	43.85
64.7	27.38	39.9	26.86	43.83
64.75	27.38	39.97	26.83	43.8
64.8	27.38	39.97	26.83	43.8
64.85	27.37	39.95	26.88	43.85
64.9	27.38	39.97	26.87	43.83
64.95	27.33	39.97	26.86	43.85
65	27.38	39.97	26.83	43.83
65.05	27.38	39.97	26.83	43.83
65.1	27.35	39.92	26.86	43.85
65.15	27.33	39.92	26.86	43.85
65.2	27.41	39.97	26.89	43.85
65.25	27.33	39.95	26.91	43.85
65.3	27.33	39.95	26.91	43.85
65.35	27.37	39.95	26.88	43.9
65.4	27.36	39.97	26.89	43.9
65.45	27.44	39.97	26.9	43.95
65.5	27.36	39.92	26.91	43.9
65.55	27.36	39.92	26.91	43.9
65.6	27.36	39.97	26.89	43.93
65.65	27.36	39.97	26.86	43.95
65.7	27.38	39.97	26.86	43.97
65.75	27.36	39.95	26.86	43.98
65.8	27.36	39.95	26.86	43.98
65.85	27.36	39.97	26.86	43.98
65.9	27.38	40.01	26.86	43.95
65.95	27.36	40.05	26.83	43.9
66	27.38	40	26.83	43.95
66.05	27.38	40	26.83	43.95
66.1	27.41	40	26.83	43.95
66.15	27.38	40	26.83	44.05
66.2	27.33	40.05	26.83	44.02
66.25	27.36	40.02	26.8	43.98
66.3	27.36	40.02	26.8	43.98
66.35	27.36	40.02	26.8	44.03
66.4	27.36	39.97	26.8	44
66.45	27.33	39.92	26.86	44
66.5	27.36	40	26.83	43.98
66.55	27.36	40	26.83	43.98
66.6	27.36	40.05	26.8	44.03
66.65	27.33	40.05	26.83	44.03
66.7	27.33	40.05	26.8	44.06
66.75	27.3	40.07	26.8	44.08
66.8	27.3	40.07	26.8	44.08
66.85	27.37	40.07	26.83	44.03
66.9	27.36	40.06	26.86	44.08
66.95	27.38	40.05	26.83	44.13
67	27.33	40.07	26.83	44.05
67.05	27.33	40.07	26.83	44.05
67.1	27.36	40.1	26.86	44.1
67.15	27.33	40.07	26.86	44.13
67.2	27.33	40.1	26.86	44.12
67.25	27.36	40.1	26.86	44.1
67.3	27.36	40.1	26.86	44.1
67.35	27.36	40.07	26.83	44.1
67.4	27.33	40.15	26.86	44.15
67.45	27.3	40.15	26.89	44.18
67.5	27.33	40.18	26.86	44.15
67.55	27.33	40.18	26.86	44.15
67.6	27.33	40.16	26.8	44.1
67.65	27.36	40.18	26.83	44.1
67.7	27.36	40.18	26.86	44.13
67.75	27.36	40.15	26.77	44.15
67.8	27.36	40.15	26.77	44.15
67.85	27.36	40.18	26.86	44.15
67.9	27.36	40.2	26.91	44.2
67.95	27.41	40.2	26.86	44.15
68	27.38	40.13	26.86	44.23
68.05	27.38	40.13	26.86	44.23
68.1	27.38	40.2	26.83	44.2
68.15	27.38	40.2	26.8	44.15
68.2	27.38	40.23	26.77	44.13
68.25	27.44	40.18	26.8	44.18
68.3	27.44	40.18	26.8	44.18
68.35	27.33	40.2	26.83	44.23
68.4	27.36	40.23	26.83	44.2
68.45	27.41	40.25	26.8	44.23
68.5	27.38	40.23	26.97	44.23
68.55	27.38	40.23	26.97	44.23
68.6	27.37	40.25	26.86	44.18
68.65	27.33	40.25	26.86	44.18
68.7	27.38	40.28	26.83	44.21
68.75	27.38	40.2	26.86	44.23
68.8	27.38	40.2	26.86	44.23
68.85	27.36	40.25	26.86	44.23
68.9	27.38	40.23	26.83	44.23
68.95	27.38	40.2	26.83	44.2
69	27.38	40.25	26.83	44.25
69.05	27.38	40.25	26.83	44.25
69.1	27.38	40.25	26.83	44.25
69.15	27.38	40.25	26.83	44.33
69.2	27.38	40.25	26.86	44.31
69.25	27.38	40.28	26.86	44.28
69.3	27.38	40.28	26.86	44.28
69.35	27.38	40.23	26.86	44.28
69.4	27.38	40.28	26.86	44.28
69.45	27.38	40.3	26.86	44.33
69.5	27.38	40.25	26.83	44.33
69.55	27.38	40.25	26.83	44.33
69.6	27.38	40.31	26.86	44.33
69.65	27.38	40.33	26.89	44.33
69.7	27.38	40.25	26.8	44.36
69.75	27.38	40.33	26.86	44.38
69.8	27.38	40.33	26.86	44.38
69.85	27.38	40.28	26.86	44.38
69.9	27.38	40.28	26.86	44.35
69.95	27.38	40.33	26.86	44.45
70	27.3	40.35	26.86	44.4
70.05	27.3	40.35	26.86	44.4
70.1	27.4	40.3	26.86	44.35
70.15	27.41	40.3	26.86	44.4
70.2	27.41	40.35	26.86	44.35
70.25	27.41	40.38	26.89	44.4
70.3	27.41	40.38	26.89	44.4
70.35	27.41	40.4	26.83	44.4
70.4	27.38	40.38	26.83	44.4
70.45	27.38	40.4	26.86	44.4
70.5	27.33	40.35	26.86	44.42
70.55	27.33	40.35	26.86	44.42
70.6	27.36	40.4	26.8	44.38
70.65	27.36	40.4	26.8	44.4
70.7	27.38	40.4	26.8	44.39
70.75	27.33	40.4	26.8	44.38
70.8	27.33	40.4	26.8	44.38
70.85	27.27	40.4	26.85	44.42
70.9	27.36	40.4	26.86	44.42
70.95	27.36	40.4	26.86	44.42
71	27.33	40.4	26.83	44.42
71.05	27.33	40.4	26.83	44.42
71.1	27.32	40.43	26.86	44.47
71.15	27.3	40.43	26.85	44.5
71.2	27.33	40.43	26.83	44.48
71.25	27.33	40.46	26.8	44.45
71.3	27.33	40.46	26.8	44.45
71.35	27.36	40.46	26.83	44.55
71.4	27.44	40.48	26.89	44.67
71.45	27.33	40.48	26.9	44.72
71.5	27.36	40.48	26.91	44.8
71.55	27.36	40.48	26.91	44.8
71.6	27.35	40.48	26.86	44.9
71.65	27.36	40.48	26.83	44.87
71.7	27.36	40.48	26.83	44.91
71.75	27.36	40.53	26.86	44.95
71.8	27.36	40.53	26.86	44.95
71.85	27.33	40.46	26.86	44.9
71.9	27.3	40.47	26.86	44.9
71.95	27.3	40.48	26.8	44.87
72	27.3	40.48	26.86	44.82
72.05	27.3	40.48	26.86	44.82
72.1	27.35	40.51	26.86	44.59
72.15	27.36	40.53	26.83	44.57
72.2	27.38	40.53	26.86	44.52
72.25	27.36	40.51	26.83	44.55
72.3	27.36	40.51	26.83	44.55
72.35	27.41	40.56	26.82	44.57
72.4	27.38	40.58	26.86	44.52
72.45	27.36	40.56	26.85	44.55
72.5	27.33	40.63	26.83	44.55
72.55	27.33	40.63	26.83	44.55
72.6	27.36	40.56	26.83	44.6
72.65	27.38	40.56	26.86	44.6
72.7	27.38	40.63	26.86	44.59
72.75	27.38	40.61	26.86	44.57
72.8	27.38	40.61	26.86	44.57
72.85	27.33	40.61	26.83	44.6
72.9	27.44	40.61	26.8	44.6
72.95	27.43	40.61	26.83	44.57
73	27.41	40.61	26.83	44.6
73.05	27.41	40.61	26.83	44.6
73.1	27.32	40.61	26.83	44.67
73.15	27.33	40.61	26.85	44.65
73.2	27.38	40.61	26.86	44.68
73.25	27.33	40.61	26.8	44.7
73.3	27.33	40.61	26.8	44.7
73.35	27.33	40.61	26.86	44.7
73.4	27.36	40.61	26.86	44.72
73.45	27.33	40.61	26.94	44.7
73.5	27.33	40.61	26.91	44.67
73.55	27.33	40.61	26.91	44.67
73.6	27.33	40.61	26.91	44.7
73.65	27.36	40.61	26.89	44.72
73.7	27.38	40.61	26.86	44.72
73.75	27.36	40.71	26.86	44.72
73.8	27.36	40.71	26.86	44.72
73.85	27.36	40.73	26.89	44.72
73.9	27.38	40.72	26.86	44.77
73.95	27.33	40.71	26.86	44.75
74	27.38	40.73	26.86	44.75
74.05	27.38	40.73	26.86	44.75
74.1	27.35	40.71	26.77	44.67
74.15	27.36	40.73	26.83	44.67
74.2	27.38	40.68	26.8	44.67
74.25	27.38	40.71	26.86	44.75
74.3	27.38	40.71	26.86	44.75
74.35	27.36	40.76	26.83	44.67
74.4	27.33	40.76	26.83	44.7
74.45	27.36	40.76	26.83	44.75
74.5	27.38	40.73	26.83	44.72
74.55	27.38	40.73	26.83	44.72
74.6	27.39	40.75	26.86	44.72
74.65	27.41	40.76	26.8	44.72
74.7	27.38	40.79	26.83	44.72
74.75	27.41	40.76	26.83	44.72
74.8	27.41	40.76	26.83	44.72
74.85	27.4	40.79	26.88	44.72
74.9	27.41	40.78	26.86	44.72
74.95	27.41	40.76	26.8	44.72
75	27.41	40.79	26.8	44.72
75.05	27.41	40.79	26.8	44.72
75.1	27.46	40.8	26.86	44.72
75.15	27.41	40.79	26.86	44.72
75.2	27.41	40.79	26.86	44.72
75.25	27.44	40.79	26.83	44.72
75.3	27.44	40.79	26.83	44.72
75.35	27.39	40.81	26.82	44.72
75.4	27.33	40.86	26.8	44.72
75.45	27.33	40.91	26.83	44.72
75.5	27.41	40.86	26.83	44.72
75.55	27.41	40.86	26.83	44.72
75.6	27.38	40.82	26.86	44.87
75.65	27.38	40.79	26.86	44.87
75.7	27.38	40.79	26.86	44.87
75.75	27.41	40.84	26.86	44.87
75.8	27.41	40.84	26.86	44.87
75.85	27.41	40.84	26.87	44.94
75.9	27.38	40.88	26.94	44.92
75.95	27.38	40.91	26.86	44.97
76	27.38	40.84	26.89	44.92
76.05	27.38	40.84	26.89	44.92
76.1	27.37	40.83	26.86	44.96
76.15	27.36	40.84	26.89	44.97
76.2	27.33	40.84	26.86	44.95
76.25	27.38	40.89	26.91	45
76.3	27.38	40.89	26.91	45
76.35	27.33	40.89	26.85	44.97
76.4	27.44	40.89	26.86	44.95
76.45	27.38	40.89	26.89	45
76.5	27.36	40.94	26.94	45.02
76.55	27.36	40.94	26.94	45.02
76.6	27.3	40.89	26.86	45.02
76.65	27.38	40.91	26.86	45.02
76.7	27.41	40.94	26.89	45.07
76.75	27.33	40.91	26.86	45
76.8	27.33	40.94	26.83	45.02
76.85	27.41	40.96	26.85	44.97
76.9	27.41	40.94	26.86	45.02
76.95	27.39	40.96	26.89	45
77	27.36	40.96	26.89	45.07
77.05	27.36	40.99	26.89	45.05
77.1	27.36	40.97	26.89	45.08
77.15	27.36	40.94	26.89	45.1
77.2	27.38	40.96	26.89	45.1
77.25	27.33	40.94	26.89	45.1
77.3	27.41	40.94	26.89	45.07
77.35	27.36	40.99	26.89	45.09
77.4	27.33	40.98	26.89	45.1
77.45	27.33	40.96	26.89	45.07
77.5	27.33	41.01	26.89	45.1
77.55	27.38	40.96	26.89	45.07
77.6	27.36	41.01	26.89	45.12
77.65	27.33	41.01	26.89	45.07
77.7	27.33	41.06	26.89	45.2
77.75	27.33	41.01	26.89	45.1
77.8	27.44	41.04	26.89	45.12
77.85	27.36	41.01	26.89	45.16
77.9	27.36	41.04	26.89	45.2
77.95	27.41	41.06	26.89	45.17
78	27.33	41.06	26.97	45.17
78.05	27.36	41.09	27.02	45.15
78.1	27.36	41.08	27	45.15
78.15	27.36	41.06	27	45.17
78.2	27.33	41.12	27	45.22
78.25	27.41	41.12	27.05	45.1
78.3	27.33	41.14	26.97	45.17
78.35	27.33	41.19	27	45.16
78.4	27.36	41.23	27.02	45.15
78.45	27.36	41.27	27	45.15
78.5	27.36	41.32	27.02	45.15
78.55	27.38	41.37	27	45.15
78.6	27.38	41.37	27	45.14
78.65	27.38	41.37	27	45.12
78.7	27.38	41.55	27.02	45.2
78.75	27.36	41.67	27.11	45.17
78.8	27.44	41.67	27.05	45.2
78.85	27.36	41.67	27.01	45.17
78.9	27.41	41.62	26.97	45.22
78.95	27.36	41.67	27.02	45.17
79	27.41	41.6	27	45.22
79.05	27.33	41.62	27	45.17
79.1	27.44	41.62	26.97	45.2
79.15	27.38	41.62	27	45.22
79.2	27.33	41.62	26.97	45.22
79.25	27.44	41.52	27	45.22
79.3	27.38	41.54	27.05	45.25
79.35	27.3	41.55	27.05	45.25
79.4	27.36	41.5	27.05	45.25
79.45	27.35	41.57	27.02	45.27
79.5	27.33	41.57	27.11	45.25
79.55	27.33	41.57	27.02	45.25
79.6	27.33	41.57	27.05	45.25
79.65	27.33	41.55	27	45.25
79.7	27.33	41.54	27.05	45.25
79.75	27.33	41.52	27	45.25
79.8	27.33	41.45	27.05	45.32
79.85	27.38	41.4	27.05	45.27
79.9	27.44	41.41	27.05	45.3
79.95	27.43	41.42	27.05	45.3
80	27.41	41.45	27.02	45.27
80.05	27.33	41.37	27.02	45.32
80.1	27.35	41.42	27	45.3
80.15	27.36	41.47	27	45.3
80.2	27.47	41.42	27	45.3
80.25	27.41	41.42	27.02	45.32
80.3	27.38	41.42	27.02	45.3
80.35	27.38	41.4	27.02	45.3
80.4	27.47	41.43	27.02	45.32
80.45	27.38	41.45	27.05	45.27
80.5	27.44	41.47	27.05	45.32
80.55	27.5	41.47	26.97	45.35
80.6	27.41	41.45	27	45.27
80.65	27.38	41.47	27.02	45.3
80.7	27.38	41.46	27	45.35
80.75	27.33	41.45	27.02	45.37
80.8	27.36	41.45	27.08	45.32
80.85	27.38	41.45	26.97	45.31
80.9	27.44	41.45	27.05	45.3
80.95	27.33	41.5	27.04	45.35
81	27.36	41.42	27.02	45.39
81.05	27.41	41.45	27	45.37
81.1	27.3	41.47	27.05	45.41
81.15	27.36	41.52	27.02	45.44
81.2	27.33	41.5	27	45.39
81.25	27.38	41.47	27.02	45.47
81.3	27.36	41.52	27.05	45.42
81.35	27.47	41.47	27.05	45.41
81.4	27.38	41.5	27.02	45.39
81.45	27.41	41.52	27.01	45.47
81.5	27.44	41.56	27	45.42
81.55	27.38	41.6	27	45.44
81.6	27.41	41.52	27.05	45.41
81.65	27.41	41.45	27.05	45.37
81.7	27.36	41.5	27.02	45.39
81.75	27.38	41.55	27.01	45.47
81.8	27.38	41.57	27	45.39
81.85	27.47	41.52	27	45.41
81.9	27.38	41.5	27	45.42
81.95	27.37	41.57	27	45.39
82	27.36	41.55	27	45.44
82.05	27.38	41.52	27	45.42
82.1	27.38	41.52	27	45.44
82.15	27.38	41.55	27.02	45.47
82.2	27.36	41.55	27.05	45.47
82.25	27.41	41.57	27	45.49
82.3	27.38	41.62	27.05	45.47
82.35	27.38	41.55	27	45.49
82.4	27.41	41.54	27.02	45.47
82.45	27.38	41.52	27.02	45.49
82.5	27.36	41.57	27.02	45.49
82.55	27.41	41.57	27	45.52
82.6	27.36	41.57	27.05	45.49
82.65	27.38	41.57	27.02	45.54
82.7	27.38	41.57	27.08	45.52
82.75	27.38	41.57	27.05	45.52
82.8	27.38	41.57	27.11	45.54
82.85	27.36	41.57	27.08	45.54
82.9	27.36	41.52	27.02	45.54
82.95	27.36	41.57	27.01	45.54
83	27.33	41.6	27	45.54
83.05	27.38	41.62	27.05	45.57
83.1	27.41	41.62	27.05	45.57
83.15	27.41	41.62	27.08	45.57
83.2	27.33	41.6	27.08	45.57
83.25	27.44	41.6	27.05	45.62
83.3	27.36	41.58	27.08	45.52
83.35	27.41	41.55	27	45.53
83.4	27.44	41.62	27.11	45.54
83.45	27.38	41.57	27.1	45.57
83.5	27.38	41.6	27.08	45.59
83.55	27.38	41.65	27.05	45.57
83.6	27.38	41.57	27.02	45.57
83.65	27.3	41.65	27.05	45.57
83.7	27.33	41.61	27	45.59
83.75	27.36	41.57	27.04	45.57
83.8	27.33	41.62	27.08	45.54
83.85	27.33	41.52	27.11	45.57
83.9	27.33	41.67	27.11	45.59
83.95	27.33	41.6	27.06	45.59
84	27.33	41.58	27	45.59
84.05	27.33	41.55	27.02	45.54
84.1	27.33	41.6	27	45.64
84.15	27.33	41.65	27.02	45.57
84.2	27.33	41.62	27.05	45.62
84.25	27.33	41.65	27.08	45.62
84.3	27.33	41.57	27.11	45.62
84.35	27.33	41.57	27.11	45.64
84.4	27.33	41.65	27.05	45.62
84.45	27.33	41.65	27.04	45.64
84.5	27.33	41.66	27.02	45.64
84.55	27.33	41.67	27	45.67
84.6	27.33	41.62	27.05	45.69
84.65	27.33	41.67	27.05	45.69
84.7	27.33	41.67	27.05	45.67
84.75	27.33	41.65	27.05	45.64
84.8	27.33	41.6	27.11	45.72
84.85	27.3	41.6	27.08	45.73
84.9	27.36	41.6	27.08	45.74
84.95	27.3	41.6	27.07	45.72
85	27.36	41.6	27.05	45.72
85.05	27.33	41.6	27.08	45.72
85.1	27.36	41.6	27.05	45.69
85.15	27.36	41.6	27.11	45.67
85.2	27.33	41.6	27.05	45.67
85.25	27.36	41.6	27.08	45.79
85.3	27.33	41.6	27.08	45.69
85.35	27.41	41.6	27.11	45.72
85.4	27.36	41.6	27.11	45.74
85.45	27.38	41.6	27.13	45.72
85.5	27.36	41.6	27.14	45.77
85.55	27.38	41.6	27.08	45.77
85.6	27.41	41.6	27.08	45.77
85.65	27.33	41.6	27.11	45.74
85.7	27.38	41.6	27.11	45.77
85.75	27.36	41.6	27.11	45.79
85.8	27.36	41.6	27.08	45.77
85.85	27.36	41.57	27.14	45.78
85.9	27.36	41.6	27.11	45.79
85.95	27.38	41.65	27.13	45.79
86	27.41	41.6	27.14	45.84
86.05	27.33	41.62	27.05	45.74
86.1	27.36	41.65	27.08	45.84
86.15	27.33	41.55	27.11	45.77
86.2	27.3	41.67	27.11	45.82
86.25	27.38	41.6	27.1	45.82
86.3	27.38	41.64	27.08	45.79
86.35	27.33	41.67	27.05	45.79
86.4	27.36	41.6	27.08	45.79
86.45	27.36	41.67	27.08	45.87
86.5	27.36	41.66	27.08	45.87
86.55	27.41	41.65	27.11	45.89
86.6	27.41	41.67	27.05	45.89
86.65	27.38	41.6	27.05	45.94
86.7	27.38	41.7	27.05	45.87
86.75	27.33	41.73	27.08	45.94
86.8	27.44	41.73	27.11	45.87
86.85	27.33	41.7	27.11	45.9
86.9	27.36	41.73	27.08	45.92
86.95	27.38	41.7	27.08	45.82
87	27.38	41.69	27.08	45.87
87.05	27.38	41.67	27.05	45.89
87.1	27.38	41.73	27.11	45.87
87.15	27.38	41.75	27.05	45.87
87.2	27.38	41.78	27.02	45.89
87.25	27.38	41.73	27.08	45.92
87.3	27.41	41.73	27.11	45.89
87.35	27.38	41.75	27.11	45.89
87.4	27.41	41.73	27.11	45.89
87.45	27.41	41.75	27.08	45.92
87.5	27.44	41.75	27.05	45.89
87.55	27.38	41.75	27.16	45.94
87.6	27.38	41.73	27.08	45.92
87.65	27.36	41.75	27.05	45.92
87.7	27.41	41.75	27.11	45.94
87.75	27.36	41.78	27.05	45.92
87.8	27.38	41.77	27.08	45.94
87.85	27.38	41.75	27.08	45.96
87.9	27.44	41.78	27.08	45.97
87.95	27.38	41.8	27.1	45.99
88	27.36	41.79	27.11	45.94
88.05	27.44	41.78	27.05	45.99
88.1	27.36	41.75	27.11	46.01
88.15	27.38	41.88	27.11	46.02
88.2	27.38	41.75	27.08	46.01
88.25	27.36	41.78	27.11	45.99
88.3	27.36	41.78	27.02	45.99
88.35	27.38	41.78	27.11	45.99
88.4	27.36	41.8	27.11	45.99
88.45	27.36	41.78	27.1	46.04
88.5	27.36	41.82	27.08	45.99
88.55	27.38	41.85	27.14	45.99
88.6	27.38	41.85	27.08	45.99
88.65	27.41	41.9	27.11	45.99
88.7	27.44	41.88	27.08	46.07
88.75	27.38	41.88	27.11	46.07
88.8	27.38	41.88	27.11	45.99
88.85	27.44	41.9	27.11	46.01
88.9	27.36	41.9	27.05	46.02
88.95	27.38	41.93	27.07	45.99
89	27.36	41.88	27.08	46.04
89.05	27.36	41.95	27.08	46.02
89.1	27.33	41.93	27.08	46.02
89.15	27.36	41.9	27.08	46.02
89.2	27.38	41.93	27.08	46.02
89.25	27.33	41.9	27.08	46.04
89.3	27.33	41.85	27.08	46.04
89.35	27.36	41.85	27.08	46.06
89.4	27.38	41.93	27.08	46.07
89.45	27.38	41.95	27.08	46.04
89.5	27.36	41.95	27.08	46.07
89.55	27.38	41.95	27.08	46.02
89.6	27.36	41.9	27.08	46.03
89.65	27.41	41.98	27.08	46.04
89.7	27.38	41.95	27.08	46.07
89.75	27.36	41.98	27.08	46.04
89.8	27.36	41.95	27.08	46.04
89.85	27.38	41.98	27.08	46.06
89.9	27.41	41.95	27.08	46.07
89.95	27.43	41.93	27.04	46.12
90	27.44	41.93	27	46.07
90.05	27.38	41.93	26.97	46.07
90.1	27.41	41.93	26.94	46.07
90.15	27.41	41.98	26.91	46.07
90.2	27.33	41.98	26.97	46.07
90.25	27.38	41.95	26.99	46.07
90.3	27.33	41.97	27	46.17
90.35	27.33	41.98	26.97	46.15
90.4	27.36	41.93	26.94	46.12
90.45	27.38	41.98	26.96	46.17
90.5	27.36	41.98	26.97	46.14
90.55	27.44	41.98	27	46.14
90.6	27.41	42	27.02	46.14
90.65	27.36	42.03	27	46.14
90.7	27.38	42	26.94	46.14
90.75	27.38	42.03	27	46.14
90.8	27.41	42.06	27.05	46.14
90.85	27.38	42.03	27.02	46.14
90.9	27.38	42	27.02	46.14
90.95	27.43	41.98	27.01	46.14
91	27.47	41.98	27	46.14
91.05	27.41	41.98	27	46.14
91.1	27.36	42	27	46.14
91.15	27.41	41.95	26.97	46.14
91.2	27.44	42	26.94	46.14
91.25	27.41	42.03	27	46.14
91.3	27.38	42.06	26.97	46.14
91.35	27.38	42.06	27	46.14
91.4	27.38	42.03	26.94	46.14
91.45	27.38	42.06	26.97	46.14
91.5	27.38	42.03	27	46.14
91.55	27.41	42	27	46.14
91.6	27.44	42	27	46.12
91.65	27.38	42.08	26.97	46.14
91.7	27.36	42.03	26.97	46.17
91.75	27.41	42.03	27.01	46.22
91.8	27.33	42.08	27.05	46.17
91.85	27.33	42.08	27.02	46.16
91.9	27.33	42.03	27	46.14
91.95	27.35	42.06	26.99	46.12
92	27.36	42.07	26.97	46.19
92.05	27.36	42.08	27	46.14
92.1	27.36	42.08	27	46.19
92.15	27.36	42.06	27.02	46.12
92.2	27.38	42.06	27	46.16
92.25	27.33	42	26.99	46.19
92.3	27.33	42.11	26.97	46.14
92.35	27.33	42.11	27	46.16
92.4	27.36	42.11	26.97	46.17
92.45	27.36	42.08	26.97	46.07
92.5	27.38	42.1	26.97	46.17
92.55	27.36	42.11	27	46.17
92.6	27.33	42.06	26.97	46.17
92.65	27.33	42.08	27	46.17
92.7	27.38	42.08	27	46.17
92.75	27.33	42.16	27.04	46.17
92.8	27.41	42.16	27.08	46.22
92.85	27.37	42.21	27	46.21
92.9	27.33	42.13	27.02	46.19
92.95	27.38	42.18	27	46.17
93	27.38	42.16	26.97	46.17
93.05	27.38	42.13	27.02	46.19
93.1	27.38	42.13	26.97	46.22
93.15	27.41	42.13	27	46.24
93.2	27.3	42.13	26.97	46.24
93.25	27.36	42.13	26.94	46.27
93.3	27.38	42.13	26.97	46.19
93.35	27.41	42.11	26.97	46.22
93.4	27.41	42.13	26.97	46.22
93.45	27.37	42.16	26.99	46.19
93.5	27.33	42.13	27	46.24
93.55	27.36	42.13	27	46.22
93.6	27.41	42.15	26.97	46.22
93.65	27.38	42.16	26.97	46.24
93.7	27.36	42.13	27	46.19
93.75	27.38	42.18	27.05	46.24
93.8	27.41	42.18	26.97	46.22
93.85	27.41	42.16	27	46.25
93.9	27.38	42.13	27	46.27
93.95	27.38	42.18	27	46.22
94	27.38	42.2	27	46.24
94.05	27.38	42.21	26.94	46.24
94.1	27.41	42.21	26.97	46.24
94.15	27.38	42.21	27.02	46.32
94.2	27.33	42.18	27.02	46.28
94.25	27.36	42.26	27.02	46.24
94.3	27.38	42.21	27.02	46.24
94.35	27.41	42.18	27	46.26
94.4	27.44	42.18	27.02	46.27
94.45	27.41	42.21	27	46.27
94.5	27.38	42.21	26.97	46.24
94.55	27.38	42.21	26.97	46.24
94.6	27.36	42.21	26.91	46.29
94.65	27.41	42.28	27	46.29
94.7	27.47	42.28	26.97	46.28
94.75	27.44	42.23	27.03	46.27
94.8	27.36	42.26	27.08	46.37
94.85	27.4	42.28	27	46.37
94.9	27.44	42.26	27.02	46.29
94.95	27.36	42.26	27.01	46.34
95	27.38	42.27	27	46.29
95.05	27.38	42.28	27	46.34
95.1	27.38	42.28	27.05	46.33
95.15	27.36	42.26	27.02	46.32
95.2	27.36	42.28	27.02	46.33
95.25	27.36	42.21	27.04	46.34
95.3	27.41	42.24	27.05	46.32
95.35	27.41	42.26	26.97	46.34
95.4	27.41	42.28	27	46.32
95.45	27.41	42.31	27.01	46.37
95.5	27.41	42.26	27.02	46.34
95.55	27.41	42.21	26.97	46.32
95.6	27.41	42.31	27	46.32
95.65	27.41	42.31	27	46.29
95.7	27.41	42.31	27	46.37
95.75	27.38	42.33	27	46.39
95.8	27.52	42.32	27.02	46.32
95.85	27.41	42.31	27.02	46.37
95.9	27.38	42.28	27	46.32
95.95	27.37	42.28	27	46.29
96	27.36	42.28	27	46.37
96.05	27.36	42.28	27.05	46.37
96.1	27.38	42.31	27.02	46.44
96.15	27.44	42.28	27	46.44
96.2	27.36	42.28	27	46.39
96.25	27.38	42.33	27.03	46.41
96.3	27.38	42.35	27.05	46.41
96.35	27.37	42.36	27	46.49
96.4	27.36	42.41	26.97	46.49
96.45	27.36	42.36	27.02	46.41
96.5	27.38	42.38	27.05	46.46
96.55	27.44	42.39	26.97	46.41
96.6	27.36	42.33	27	46.46
96.65	27.36	42.31	27.02	46.46
96.7	27.38	42.32	26.97	46.46
96.75	27.36	42.33	26.99	46.46
96.8	27.36	42.33	27	46.46
96.85	27.37	42.36	27.02	46.49
96.9	27.38	42.41	27.02	46.51
96.95	27.36	42.31	27.02	46.51
97	27.41	42.35	27	46.54
97.05	27.44	42.39	26.97	46.51
97.1	27.41	42.39	27	46.54
97.15	27.38	42.26	27	46.49
97.2	27.44	42.33	27.02	46.49
97.25	27.36	42.31	27.01	46.49
97.3	27.33	42.32	27	46.56
97.35	27.38	42.33	27	46.56
97.4	27.41	42.36	27	46.51
97.45	27.38	42.39	26.97	46.46
97.5	27.41	42.41	27.02	46.59
97.55	27.33	42.39	27.08	46.51
97.6	27.37	42.39	27.02	46.59
97.65	27.41	42.39	27.02	46.49
97.7	27.36	42.44	27.02	46.55
97.75	27.36	42.36	27.04	46.61
97.8	27.38	42.35	27.05	46.51
97.85	27.41	42.33	26.97	46.59
97.9	27.38	42.39	27	46.54
97.95	27.43	42.36	27.05	46.54
98	27.47	42.4	27.08	46.61
98.05	27.41	42.44	27	46.61
98.1	27.4	42.36	26.97	46.59
98.15	27.38	42.41	26.97	46.61
98.2	27.41	42.39	26.97	46.61
98.25	27.38	42.39	27	46.61
98.3	27.33	42.39	27.02	46.59
98.35	27.33	42.39	27.02	46.69
98.4	27.36	42.44	27.02	46.61
98.45	27.33	42.41	27.08	46.61
98.5	27.38	42.43	27.16	46.64
98.55	27.33	42.44	27.05	46.64
98.6	27.41	42.44	27.05	46.59
98.65	27.38	42.44	27.02	46.64
98.7	27.38	42.43	27.05	46.71
98.75	27.41	42.41	27.07	46.66
98.8	27.41	42.44	27.08	46.64
98.85	27.39	42.46	27.08	46.61
98.9	27.36	42.51	27.05	46.69
98.95	27.44	42.46	27.05	46.74
99	27.38	42.46	27.05	46.69
99.05	27.36	42.46	27.05	46.66
99.1	27.36	42.54	27	46.69
99.15	27.38	42.46	27	46.71
99.2	27.41	42.51	27.05	46.71
99.25	27.36	42.49	27.05	46.71
99.3	27.44	42.47	27.05	46.69
99.35	27.41	42.44	27.05	46.71
99.4	27.38	42.49	27.05	46.71
99.45	27.36	42.46	27	46.69
99.5	27.38	42.51	27	46.74
99.55	27.36	42.41	27.05	46.69
99.6	27.37	42.51	27	46.69
99.65	27.38	42.46	27.02	46.66
99.7	27.41	42.49	27.02	46.68
99.75	27.38	42.46	27.01	46.69
99.8	27.38	42.48	27	46.69
99.85	27.38	42.49	27.02	46.71
[truncated: 63,548 more rows]

## Sheet: Fig. 2g
	Temperature (℃)
Time (s)	ICG	FFs-ICG
0	27.27	27.27
0.05	27.27	27.25
0.1	27.27	27.33
0.15	27.27	27.3
0.2	27.3	27.27
0.25	27.27	27.3
0.3	27.25	27.33
0.35	27.27	27.38
0.4	27.22	27.3
0.45	27.33	27.34
0.5	27.27	27.38
0.55	27.38	27.33
0.6	27.22	27.33
0.65	27.3	27.3
0.7	27.27	27.29
0.75	27.33	27.27
0.8	27.27	27.33
0.85	27.25	27.33
0.9	27.33	27.27
0.95	27.33	27.29
1	27.27	27.3
1.05	27.25	27.33
1.1	27.25	27.33
1.15	27.25	27.3
1.2	27.36	27.32
1.25	27.25	27.33
1.3	27.25	27.33
1.35	27.25	27.41
1.4	27.3	27.33
1.45	27.22	27.36
1.5	27.27	27.38
1.55	27.19	27.38
1.6	27.25	27.36
1.65	27.27	27.36
1.7	27.22	27.35
1.75	27.3	27.33
1.8	27.25	27.41
1.85	27.3	27.44
1.9	27.33	27.41
1.95	27.29	27.43
2	27.25	27.44
2.05	27.22	27.5
2.1	27.27	27.47
2.15	27.27	27.47
2.2	27.3	27.55
2.25	27.3	27.55
2.3	27.3	27.66
2.35	27.3	27.69
2.4	27.27	27.72
2.45	27.3	27.75
2.5	27.27	27.77
2.55	27.3	27.77
2.6	27.25	27.86
2.65	27.25	27.94
2.7	27.22	27.93
2.75	27.27	27.91
2.8	27.25	28.1
2.85	27.3	28.1
2.9	27.25	28.1
2.95	27.33	28.14
3	27.3	28.18
3.05	27.3	28.23
3.1	27.36	28.23
3.15	27.41	28.32
3.2	27.38	28.35
3.25	27.44	28.37
3.3	27.44	28.48
3.35	27.47	28.53
3.4	27.52	28.56
3.45	27.55	28.59
3.5	27.61	28.61
3.55	27.66	28.7
3.6	27.61	28.7
3.65	27.66	28.72
3.7	27.72	28.78
3.75	27.83	28.8
3.8	27.77	28.88
3.85	27.83	28.97
3.9	27.86	29.02
3.95	27.94	29.04
4	27.96	29.05
4.05	27.96	29.05
4.1	28.07	29.18
4.15	28.13	29.24
4.2	28.15	29.3
4.25	28.15	29.35
4.3	28.15	29.35
4.35	28.23	29.35
4.4	28.29	29.45
4.45	28.34	29.51
4.5	28.34	29.54
4.55	28.34	29.54
4.6	28.4	29.59
4.65	28.53	29.62
4.7	28.53	29.63
4.75	28.59	29.64
4.8	28.7	29.81
4.85	28.61	29.86
4.9	28.72	29.88
4.95	28.75	29.89
5	28.83	29.91
5.05	28.83	29.91
5.1	28.86	30
5.15	28.88	30.08
5.2	28.91	30.08
5.25	28.97	30.08
5.3	29.02	30.16
5.35	29.02	30.29
5.4	29.02	30.24
5.45	29.02	30.27
5.5	29.02	30.29
5.55	29.02	30.43
5.6	29.02	30.37
5.65	29.02	30.4
5.7	29.02	30.48
5.75	29.02	30.54
5.8	29.02	30.59
5.85	29.02	30.65
5.9	29.02	30.7
5.95	29.02	30.72
6	29.02	30.73
6.05	29.02	30.78
6.1	29.02	30.82
6.15	29.02	30.86
6.2	29.02	30.89
6.25	29.02	30.92
6.3	29.78	30.94
6.35	29.83	31.02
6.4	29.89	31.02
6.45	29.97	31.08
6.5	30.05	31.05
6.55	30.05	31.11
6.6	30.02	31.19
6.65	30.1	31.19
6.7	30.16	31.23
6.75	30.16	31.27
6.8	30.21	31.38
6.85	30.24	31.4
6.9	30.32	31.43
6.95	30.32	31.46
7	30.37	31.51
7.05	30.37	31.51
7.1	30.4	31.57
7.15	30.48	31.59
7.2	30.51	31.61
7.25	30.54	31.62
7.3	30.62	31.73
7.35	30.59	31.78
7.4	30.67	31.78
7.45	30.7	31.78
7.5	30.73	31.81
7.55	30.78	31.89
7.6	30.78	31.86
7.65	30.86	31.92
7.7	30.86	31.97
7.75	30.92	31.99
7.8	31	32.05
7.85	30.97	32.1
7.9	31	32.15
7.95	31	32.14
8	31.08	32.13
8.05	31.11	32.15
8.1	31.11	32.15
8.15	31.16	32.31
8.2	31.27	32.23
8.25	31.27	32.37
8.3	31.32	32.29
8.35	31.32	32.29
8.4	31.35	32.42
8.45	31.43	32.42
8.5	31.43	32.5
8.55	31.49	32.55
8.6	31.49	32.55
8.65	31.46	32.6
8.7	31.54	32.64
8.75	31.51	32.68
8.8	31.65	32.66
8.85	31.65	32.66
8.9	31.68	32.71
8.95	31.69	32.79
9	31.7	32.84
9.05	31.73	32.84
9.1	31.73	32.84
9.15	31.84	32.87
9.2	31.86	32.91
9.25	31.86	32.95
9.3	31.86	33
9.35	31.86	33
9.4	31.99	33.03
9.45	31.99	33.05
9.5	31.99	33.03
9.55	31.99	33.21
9.6	32.05	33.21
9.65	32.1	33.21
9.7	32.05	33.23
9.75	32.13	33.24
9.8	32.15	33.29
9.85	32.19	33.32
9.9	32.23	33.37
9.95	32.23	33.39
10	32.29	33.4
10.05	32.31	33.48
10.1	32.37	33.45
10.15	32.39	33.53
10.2	32.39	33.53
10.25	32.37	33.59
10.3	32.45	33.59
10.35	32.45	33.56
10.4	32.5	33.61
10.45	32.53	33.69
10.5	32.55	33.69
10.55	32.55	33.69
10.6	32.58	33.74
10.65	32.6	33.77
10.7	32.63	33.77
10.75	32.68	33.85
10.8	32.68	33.82
10.85	32.71	33.88
10.9	32.71	33.93
10.95	32.74	33.96
11	32.76	33.98
11.05	32.8	34.01
11.1	32.84	34.01
11.15	32.82	34.09
11.2	32.84	34.14
11.25	32.9	34.19
11.3	32.87	34.19
11.35	32.9	34.22
11.4	32.95	34.25
11.45	32.99	34.25
11.5	33.03	34.25
11.55	32.98	34.33
11.6	33.08	34.33
11.65	33.05	34.33
11.7	33.03	34.34
11.75	33.13	34.35
11.8	33.13	34.41
11.85	33.12	34.43
11.9	33.11	34.41
11.95	33.12	34.45
12	33.13	34.49
12.05	33.21	34.46
12.1	33.24	34.62
12.15	33.24	34.57
12.2	33.24	34.57
12.25	33.24	34.57
12.3	33.32	34.65
12.35	33.34	34.7
12.4	33.35	34.74
12.45	33.37	34.78
12.5	33.37	34.75
12.55	33.45	34.7
12.6	33.41	34.75
12.65	33.37	34.8
12.7	33.48	34.83
12.75	33.48	34.8
12.8	33.43	34.91
12.85	33.43	34.88
12.9	33.45	34.96
12.95	33.49	34.96
13	33.53	34.96
13.05	33.57	35.04
13.1	33.61	34.99
13.15	33.61	35.04
13.2	33.64	35.04
13.25	33.64	35.15
13.3	33.56	35.1
13.35	33.64	35.07
13.4	33.66	35.1
13.45	33.66	35.12
13.5	33.66	35.2
13.55	33.69	35.25
13.6	33.74	35.28
13.65	33.77	35.23
13.7	33.77	35.25
13.75	33.8	35.41
13.8	33.82	35.31
13.85	33.85	35.32
13.9	33.88	35.33
13.95	33.87	35.36
14	33.85	35.44
14.05	33.85	35.47
14.1	33.88	35.44
14.15	33.93	35.49
14.2	33.93	35.52
14.25	33.93	35.55
14.3	34.04	35.52
14.35	34.03	35.57
14.4	34.01	35.57
14.45	34.04	35.57
14.5	34.06	35.6
14.55	34.06	35.65
14.6	34.06	35.68
14.65	34.14	35.7
14.7	34.09	35.7
14.75	34.14	35.7
14.8	34.14	35.73
14.85	34.22	35.75
14.9	34.19	35.78
14.95	34.14	35.81
15	34.33	35.83
15.05	34.29	35.81
15.1	34.25	35.81
15.15	34.22	35.83
15.2	34.25	35.88
15.25	34.25	35.91
15.3	34.27	35.94
15.35	34.33	35.96
15.4	34.3	35.99
15.45	34.35	36.02
15.5	34.35	36.04
15.55	34.38	35.99
15.6	34.4	36.09
15.65	34.41	36.09
15.7	34.38	36.09
15.75	34.38	36.17
15.8	34.38	36.2
15.85	34.43	36.2
15.9	34.43	36.19
15.95	34.41	36.17
16	34.46	36.22
16.05	34.49	36.22
16.1	34.51	36.3
16.15	34.54	36.27
16.2	34.54	36.27
16.25	34.54	36.3
16.3	34.54	36.35
16.35	34.56	36.38
16.4	34.57	36.39
16.45	34.57	36.39
16.5	34.59	36.43
16.55	34.54	36.48
16.6	34.57	36.53
16.65	34.59	36.48
16.7	34.59	36.48
16.75	34.65	36.48
16.8	34.7	36.48
16.85	34.69	36.53
16.9	34.67	36.58
16.95	34.67	36.58
17	34.7	36.66
17.05	34.72	36.53
17.1	34.75	36.61
17.15	34.7	36.64
17.2	34.7	36.64
17.25	34.75	36.74
17.3	34.75	36.69
17.35	34.75	36.74
17.4	34.75	36.79
17.45	34.75	36.79
17.5	34.75	36.79
17.55	34.75	36.82
17.6	34.75	36.79
17.65	34.75	36.84
17.7	34.75	36.84
17.75	34.75	36.9
17.8	34.75	36.87
17.85	34.75	36.92
17.9	34.75	36.95
17.95	34.75	36.95
18	34.75	36.97
18.05	34.75	37.03
18.1	34.75	36.95
18.15	34.75	37
18.2	34.75	37
18.25	34.99	37
18.3	35.07	36.97
18.35	35.04	37.1
18.4	35.04	37.08
18.45	35.04	37.08
18.5	35.07	37.16
18.55	35.07	37.1
18.6	35.1	37.18
18.65	35.07	37.26
18.7	35.07	37.26
18.75	35.15	37.18
18.8	35.2	37.21
18.85	35.19	37.21
18.9	35.18	37.28
18.95	35.18	37.28
19	35.18	37.31
19.05	35.2	37.28
19.1	35.2	37.36
19.15	35.23	37.36
19.2	35.18	37.36
19.25	35.23	37.36
19.3	35.25	37.39
19.35	35.27	37.41
19.4	35.28	37.44
19.45	35.23	37.46
19.5	35.25	37.47
19.55	35.28	37.49
19.6	35.33	37.52
19.65	35.31	37.52
19.7	35.33	37.53
19.75	35.39	37.54
19.8	35.33	37.62
19.85	35.36	37.54
19.9	35.36	37.6
19.95	35.39	37.64
20	35.36	37.67
20.05	35.36	37.65
20.1	35.4	37.67
20.15	35.44	37.67
20.2	35.44	37.69
20.25	35.41	37.7
20.3	35.41	37.67
20.35	35.44	37.75
20.4	35.47	37.73
20.45	35.44	37.76
20.5	35.47	37.78
20.55	35.41	37.8
20.6	35.47	37.88
20.65	35.52	37.86
20.7	35.55	37.89
20.75	35.49	37.91
20.8	35.49	37.83
20.85	35.47	37.88
20.9	35.55	37.88
20.95	35.57	37.9
21	35.55	37.91
21.05	35.6	37.96
21.1	35.6	37.99
21.15	35.62	37.96
21.2	35.65	37.98
21.25	35.6	37.99
21.3	35.6	37.96
21.35	35.65	38.04
21.4	35.7	38.06
21.45	35.62	38.08
21.5	35.68	38.09
21.55	35.65	38.09
21.6	35.65	38.09
21.65	35.75	38.11
21.7	35.7	38.13
21.75	35.7	38.14
21.8	35.65	38.14
21.85	35.73	38.14
21.9	35.73	38.14
21.95	35.7	38.17
22	35.73	38.19
22.05	35.78	38.24
22.1	35.75	38.22
22.15	35.75	38.24
22.2	35.86	38.26
22.25	35.73	38.27
22.3	35.75	38.24
22.35	35.75	38.27
22.4	35.78	38.3
22.45	35.88	38.33
22.5	35.86	38.35
22.55	35.86	38.35
22.6	35.83	38.37
22.65	35.81	38.4
22.7	35.81	38.4
22.75	35.88	38.4
22.8	35.91	38.43
22.85	35.94	38.43
22.9	35.91	38.5
22.95	35.96	38.49
23	35.91	38.48
23.05	35.99	38.45
23.1	35.96	38.53
23.15	35.94	38.53
23.2	35.94	38.55
23.25	35.96	38.56
23.3	35.99	38.53
23.35	35.96	38.58
23.4	35.96	38.61
23.45	35.99	38.64
23.5	35.96	38.66
23.55	35.99	38.69
23.6	36.04	38.66
23.65	35.99	38.69
23.7	36.07	38.7
23.75	36.07	38.71
23.8	36.01	38.63
23.85	36.07	38.71
23.9	36.14	38.76
23.95	36.04	38.75
24	36.09	38.74
24.05	36.14	38.79
24.1	36.07	38.74
24.15	36.07	38.79
24.2	36.07	38.82
24.25	36.14	38.84
24.3	36.17	38.76
24.35	36.12	38.87
24.4	36.12	38.87
24.45	36.14	38.87
24.5	36.17	38.87
24.55	36.17	38.95
24.6	36.19	38.92
24.65	36.2	39
24.7	36.17	38.99
24.75	36.2	38.97
24.8	36.25	38.92
24.85	36.27	39.02
24.9	36.2	39.01
24.95	36.2	39
25	36.22	39.05
25.05	36.2	39.07
25.1	36.22	39.07
25.15	36.27	39.07
25.2	36.32	39.11
25.25	36.27	39.15
25.3	36.27	39.1
25.35	36.3	39.13
25.4	36.32	39.13
25.45	36.3	39.12
25.5	36.4	39.1
25.55	36.32	39.13
25.6	36.31	39.18
25.65	36.3	39.23
25.7	36.32	39.25
25.75	36.4	39.26
25.8	36.4	39.2
25.85	36.35	39.2
25.9	36.35	39.26
25.95	36.45	39.25
26	36.35	39.23
26.05	36.4	39.28
26.1	36.4	39.26
26.15	36.4	39.33
26.2	36.4	39.33
26.25	36.4	39.33
26.3	36.4	39.33
26.35	36.4	39.36
26.4	36.48	39.36
26.45	36.43	39.36
26.5	36.51	39.36
26.55	36.48	39.46
26.6	36.51	39.44
26.65	36.53	39.44
26.7	36.48	39.45
26.75	36.45	39.46
26.8	36.53	39.49
26.85	36.48	39.54
26.9	36.58	39.46
26.95	36.56	39.48
27	36.51	39.49
27.05	36.53	39.49
27.1	36.52	39.49
27.15	36.51	39.49
27.2	36.53	39.53
27.25	36.51	39.57
27.3	36.56	39.62
27.35	36.56	39.57
27.4	36.53	39.59
27.45	36.58	39.59
27.5	36.58	39.64
27.55	36.53	39.67
27.6	36.55	39.64
27.65	36.56	39.72
27.7	36.58	39.68
27.75	36.56	39.64
27.8	36.53	39.64
27.85	36.61	39.64
27.9	36.61	39.64
27.95	36.64	39.69
28	36.64	39.74
28.05	36.69	39.69
28.1	36.65	39.77
28.15	36.61	39.72
28.2	36.69	39.75
28.25	36.69	39.77
28.3	36.69	39.77
28.35	36.69	39.8
28.4	36.74	39.74
28.45	36.69	39.8
28.5	36.77	39.9
28.55	36.77	39.82
28.6	36.76	39.82
28.65	36.74	39.85
28.7	36.74	39.88
28.75	36.74	39.9
28.8	36.77	39.9
28.85	36.77	39.92
28.9	36.77	39.92
28.95	36.82	39.92
29	36.77	39.92
29.05	36.79	39.9
29.1	36.78	39.95
29.15	36.77	39.95
29.2	36.84	39.96
29.25	36.79	39.97
29.3	36.82	40
29.35	36.84	40.02
29.4	36.82	40.05
29.45	36.79	40.04
29.5	36.82	40.02
29.55	36.82	40.13
29.6	36.82	40.05
29.65	36.82	40.1
29.7	36.87	40.1
29.75	36.87	40.1
29.8	36.9	40.13
29.85	36.9	40.07
29.9	36.87	40.13
29.95	36.87	40.13
30	36.9	40.07
30.05	36.92	40.05
30.1	36.91	40.15
30.15	36.9	40.13
30.2	36.9	40.16
30.25	36.95	40.18
30.3	37	40.18
30.35	36.9	40.2
30.4	37.03	40.2
30.45	37.02	40.25
30.5	37	40.23
30.55	37	40.23
30.6	37	40.23
30.65	37	40.25
30.7	37.03	40.29
30.75	37.08	40.33
30.8	37.08	40.33
30.85	37	40.38
30.9	37	40.38
30.95	37.1	40.37
31	37.05	40.35
31.05	37.03	40.33
31.1	37.03	40.33
31.15	37.03	40.38
31.2	36.97	40.38
31.25	37.08	40.38
31.3	37.08	40.4
31.35	37.05	40.4
31.4	37.08	40.46
31.45	37.1	40.46
31.5	37.1	40.46
31.55	37.13	40.46
31.6	37.11	40.43
31.65	37.08	40.51
31.7	37.1	40.5
31.75	37.08	40.48
31.8	37.1	40.53
31.85	37.1	40.56
31.9	37.1	40.53
31.95	37.1	40.56
32	37.1	40.58
32.05	37.13	40.56
32.1	37.13	40.56
32.15	37.13	40.56
32.2	37.18	40.56
32.25	37.18	40.53
32.3	37.23	40.56
32.35	37.18	40.58
32.4	37.18	40.58
32.45	37.18	40.61
32.5	37.18	40.61
32.55	37.18	40.63
32.6	37.18	40.61
32.65	37.18	40.61
32.7	37.18	40.65
32.75	37.18	40.66
32.8	37.18	40.73
32.85	37.18	40.71
32.9	37.18	40.71
32.95	37.18	40.66
33	37.18	40.66
33.05	37.18	40.73
33.1	37.18	40.73
33.15	37.18	40.73
33.2	37.18	40.73
33.25	37.18	40.73
33.3	37.18	40.76
33.35	37.21	40.76
33.4	37.21	40.76
33.45	37.23	40.77
33.5	37.18	40.81
33.55	37.23	40.84
33.6	37.26	40.81
33.65	37.26	40.81
33.7	37.24	40.79
33.75	37.26	40.86
33.8	37.28	40.84
33.85	37.21	40.84
33.9	37.21	40.84
33.95	37.28	40.85
34	37.28	40.89
34.05	37.26	40.86
34.1	37.27	40.86
34.15	37.27	40.86
34.2	37.3	40.86
34.25	37.31	40.89
34.3	37.28	40.86
34.35	37.36	40.96
34.4	37.36	40.96
34.45	37.28	40.95
34.5	37.28	40.94
34.55	37.36	40.96
34.6	37.36	40.99
34.65	37.36	40.99
34.7	37.36	40.98
34.75	37.39	40.99
34.8	37.34	40.99
34.85	37.34	40.99
34.9	37.34	40.99
34.95	37.36	41.04
35	37.34	41.06
35.05	37.39	41.03
35.1	37.39	40.99
35.15	37.39	40.99
35.2	37.44	41.04
35.25	37.39	41.06
35.3	37.49	41.09
35.35	37.41	41.06
35.4	37.41	41.06
35.45	37.49	41.08
35.5	37.52	41.09
35.55	37.44	41.14
35.6	37.47	41.14
35.65	37.47	41.14
35.7	37.46	41.14
35.75	37.47	41.22
35.8	37.44	41.14
35.85	37.49	41.22
35.9	37.49	41.22
35.95	37.52	41.21
36	37.47	41.19
36.05	37.54	41.27
36.1	37.52	41.19
36.15	37.52	41.19
36.2	37.51	41.23
36.25	37.52	41.22
36.3	37.57	41.22
36.35	37.54	41.24
36.4	37.54	41.24
36.45	37.57	41.3
36.5	37.54	41.32
36.55	37.6	41.32
36.6	37.62	41.29
36.65	37.62	41.29
36.7	37.6	41.34
36.75	37.57	41.34
36.8	37.6	41.34
36.85	37.6	41.34
36.9	37.6	41.34
36.95	37.62	41.4
37	37.65	41.4
37.05	37.62	41.37
37.1	37.62	41.42
37.15	37.62	41.42
37.2	37.6	41.4
37.25	37.62	41.37
37.3	37.67	41.4
37.35	37.65	41.47
37.4	37.65	41.47
37.45	37.73	41.46
37.5	37.65	41.47
37.55	37.67	41.45
37.6	37.67	41.47
37.65	37.67	41.47
37.7	37.67	41.47
37.75	37.67	41.47
37.8	37.65	41.5
37.85	37.67	41.52
37.9	37.67	41.52
37.95	37.67	41.51
38	37.78	41.52
38.05	37.7	41.55
38.1	37.75	41.57
38.15	37.75	41.57
38.2	37.8	41.55
38.25	37.75	41.55
38.3	37.78	41.55
38.35	37.8	41.57
38.4	37.75	41.57
38.45	37.75	41.6
38.5	37.8	41.62
38.55	37.75	41.57
38.6	37.78	41.65
38.65	37.75	41.57
38.7	37.8	41.59
38.75	37.86	41.6
38.8	37.83	41.6
38.85	37.8	41.6
38.9	37.8	41.65
38.95	37.8	41.64
39	37.8	41.62
39.05	37.91	41.64
39.1	37.83	41.65
39.15	37.91	41.65
39.2	37.83	41.67
39.25	37.86	41.65
39.3	37.83	41.65
39.35	37.91	41.67
39.4	37.88	41.73
39.45	37.88	41.72
39.5	37.91	41.7
39.55	37.96	41.73
39.6	37.92	41.75
39.65	37.88	41.73
39.7	37.91	41.77
39.75	37.93	41.8
39.8	37.91	41.7
39.85	37.91	41.7
39.9	37.91	41.73
39.95	37.96	41.74
40	37.91	41.75
40.05	37.96	41.78
40.1	37.94	41.83
40.15	37.91	41.75
40.2	37.92	41.78
40.25	37.93	41.8
40.3	37.96	41.8
40.35	37.96	41.73
40.4	37.93	41.83
40.45	38.06	41.82
40.5	38.04	41.8
40.55	38.01	41.8
40.6	38	41.8
40.65	37.99	41.83
40.7	38.06	41.87
40.75	38.09	41.9
40.8	38.01	41.85
40.85	37.99	41.93
40.9	38.01	41.88
40.95	38.01	41.91
41	38.04	41.93
41.05	38.01	41.9
41.1	37.99	41.9
41.15	38.06	41.85
41.2	38.04	41.88
41.25	38.01	41.9
41.3	38.09	41.9
41.35	38.01	41.93
41.4	38.04	41.93
41.45	37.99	41.94
41.5	38.06	41.95
41.55	38.11	41.93
41.6	38.04	41.9
41.65	38.09	41.93
41.7	38.05	41.92
41.75	38.01	41.9
41.8	38.06	41.98
41.85	38.11	41.98
41.9	38.11	41.98
41.95	38.09	41.97
42	38.11	41.95
42.05	38.14	41.95
42.1	38.11	41.98
42.15	38.11	42
42.2	38.11	42
42.25	38.11	42
42.3	38.14	41.98
42.35	38.11	42.08
42.4	38.11	42.03
42.45	38.14	42.06
42.5	38.11	42.08
42.55	38.14	42.06
42.6	38.16	42.03
42.65	38.17	42.11
42.7	38.19	42.11
42.75	38.17	42.11
42.8	38.11	42.08
42.85	38.19	42.03
42.9	38.17	42.08
42.95	38.14	42.11
43	38.17	42.13
43.05	38.17	42.11
43.1	38.19	42.08
43.15	38.19	42.13
43.2	38.22	42.15
43.25	38.24	42.16
43.3	38.24	42.11
43.35	38.24	42.13
43.4	38.27	42.13
43.45	38.27	42.12
43.5	38.3	42.11
43.55	38.27	42.13
43.6	38.3	42.21
43.65	38.27	42.18
43.7	38.27	42.18
43.75	38.27	42.18
43.8	38.27	42.21
43.85	38.27	42.23
43.9	38.3	42.21
43.95	38.3	42.22
44	38.27	42.23
44.05	38.24	42.28
44.1	38.27	42.26
44.15	38.32	42.26
44.2	38.34	42.26
44.25	38.35	42.26
44.3	38.35	42.33
44.35	38.35	42.28
44.4	38.35	42.23
44.45	38.35	42.25
44.5	38.35	42.26
44.55	38.35	42.31
44.6	38.35	42.28
44.65	38.35	42.31
44.7	38.35	42.31
44.75	38.35	42.31
44.8	38.35	42.33
44.85	38.35	42.31
44.9	38.35	42.33
44.95	38.35	42.33
45	38.35	42.33
45.05	38.35	42.36
45.1	38.35	42.36
45.15	38.35	42.36
45.2	38.35	42.35
45.25	38.35	42.33
45.3	38.35	42.36
45.35	38.37	42.39
45.4	38.4	42.36
45.45	38.4	42.38
45.5	38.4	42.39
45.55	38.48	42.36
45.6	38.48	42.44
45.65	38.43	42.44
45.7	38.44	42.44
45.75	38.45	42.44
45.8	38.43	42.41
45.85	38.43	42.41
45.9	38.43	42.41
45.95	38.48	42.44
46	38.43	42.46
46.05	38.5	42.44
46.1	38.45	42.49
46.15	38.43	42.48
46.2	38.44	42.46
46.25	38.45	42.44
46.3	38.43	42.51
46.35	38.5	42.51
46.4	38.5	42.49
46.45	38.5	42.49
46.5	38.5	42.49
46.55	38.53	42.54
46.6	38.53	42.56
46.65	38.56	42.56
46.7	38.55	42.56
46.75	38.53	42.56
46.8	38.5	42.54
46.85	38.53	42.59
46.9	38.5	42.56
46.95	38.53	42.56
47	38.53	42.56
47.05	38.58	42.61
47.1	38.53	42.59
47.15	38.56	42.61
47.2	38.55	42.6
47.25	38.53	42.59
47.3	38.56	42.64
47.35	38.58	42.64
47.4	38.61	42.61
47.45	38.61	42.64
47.5	38.58	42.64
47.55	38.63	42.64
47.6	38.58	42.64
47.65	38.63	42.64
47.7	38.61	42.66
47.75	38.58	42.64
47.8	38.61	42.66
47.85	38.58	42.69
47.9	38.61	42.69
47.95	38.63	42.69
48	38.66	42.69
48.05	38.61	42.66
48.1	38.63	42.69
48.15	38.66	42.66
48.2	38.66	42.69
48.25	38.66	42.66
48.3	38.69	42.74
48.35	38.63	42.72
48.4	38.61	42.77
48.45	38.63	42.77
48.5	38.69	42.77
48.55	38.61	42.74
48.6	38.66	42.74
48.65	38.71	42.69
48.7	38.7	42.77
48.75	38.69	42.72
48.8	38.69	42.74
48.85	38.71	42.79
48.9	38.69	42.79
48.95	38.69	42.79
49	38.74	42.79
49.05	38.76	42.84
49.1	38.71	42.79
49.15	38.71	42.82
49.2	38.75	42.83
49.25	38.79	42.84
49.3	38.74	42.92
49.35	38.76	42.84
49.4	38.74	42.84
49.45	38.76	42.89
49.5	38.76	42.87
49.55	38.79	42.87
49.6	38.74	42.84
49.65	38.79	42.87
49.7	38.77	42.87
49.75	38.74	42.87
49.8	38.79	42.92
49.85	38.78	42.87
49.9	38.76	42.87
49.95	38.76	42.87
50	38.76	42.92
50.05	38.76	42.92
50.1	38.82	42.94
50.15	38.84	42.92
50.2	38.83	42.97
50.25	38.82	43
50.3	38.82	42.94
50.35	38.84	42.97
50.4	38.95	43
50.45	38.84	43.03
50.5	38.87	43.05
50.55	38.87	43
50.6	38.84	43
50.65	38.84	43
50.7	38.84	43.03
50.75	38.84	43.05
50.8	38.87	43.05
50.85	38.89	43.02
50.9	38.87	43
50.95	38.87	43.01
51	38.87	43.02
51.05	38.95	43
51.1	38.94	43.02
51.15	38.92	43.02
51.2	38.92	43.05
51.25	38.89	43.07
51.3	38.89	43
51.35	38.89	43
51.4	38.92	43.02
51.45	38.95	43.04
51.5	38.97	43.05
51.55	38.92	43.07
51.6	38.89	43.05
51.65	38.92	43.1
51.7	39	43.07
51.75	38.89	43.05
51.8	38.87	43.05
51.85	38.95	43.1
51.9	38.97	43.07
51.95	38.92	43.1
52	38.95	43.1
52.05	39	43.07
52.1	38.95	43.07
52.15	38.97	43.1
52.2	38.96	43.13
52.25	38.95	43.15
52.3	38.95	43.15
52.35	39.01	43.17
52.4	39.07	43.15
52.45	39	43.12
52.5	39.02	43.2
52.55	38.95	43.22
52.6	38.97	43.22
52.65	39.02	43.22
52.7	39.02	43.21
52.75	39.05	43.2
52.8	39.02	43.2
52.85	39	43.22
52.9	39.05	43.3
52.95	39.05	43.2
53	39.02	43.22
53.05	39	43.27
53.1	39.04	43.27
53.15	39.07	43.27
53.2	39.07	43.26
53.25	39.07	43.25
53.3	39.1	43.27
53.35	39.1	43.3
53.4	39.1	43.2
53.45	39.07	43.24
53.5	39.13	43.27
53.55	39.05	43.25
53.6	39.09	43.27
53.65	39.13	43.27
53.7	39.05	43.27
53.75	39.1	43.3
53.8	39.1	43.3
53.85	39.1	43.22
53.9	39.1	43.25
53.95	39.07	43.35
54	39.15	43.33
54.05	39.13	43.33
54.1	39.13	43.3
54.15	39.13	43.3
54.2	39.15	43.27
54.25	39.15	43.35
54.3	39.15	43.25
54.35	39.18	43.35
54.4	39.15	43.3
54.45	39.15	43.33
54.5	39.13	43.3
54.55	39.23	43.3
54.6	39.21	43.33
54.65	39.18	43.33
54.7	39.23	43.33
54.75	39.18	43.35
54.8	39.18	43.35
54.85	39.2	43.35
54.9	39.23	43.35
54.95	39.23	43.38
55	39.2	43.35
55.05	39.2	43.4
55.1	39.2	43.42
55.15	39.2	43.43
55.2	39.23	43.4
55.25	39.26	43.4
55.3	39.23	43.45
55.35	39.23	43.43
55.4	39.2	43.4
55.45	39.2	43.43
55.5	39.23	43.45
55.55	39.2	43.43
55.6	39.2	43.43
55.65	39.2	43.43
55.7	39.26	43.43
55.75	39.23	43.48
55.8	39.26	43.48
55.85	39.26	43.45
55.9	39.26	43.48
55.95	39.23	43.49
56	39.26	43.5
56.05	39.26	43.48
56.1	39.27	43.5
56.15	39.28	43.48
56.2	39.28	43.48
56.25	39.28	43.5
56.3	39.33	43.48
56.35	39.28	43.53
56.4	39.28	43.53
56.45	39.33	43.55
56.5	39.28	43.58
56.55	39.33	43.5
56.6	39.33	43.55
56.65	39.33	43.55
56.7	39.26	43.57
56.75	39.31	43.58
56.8	39.39	43.55
56.85	39.31	43.58
56.9	39.33	43.55
56.95	39.33	43.58
57	39.36	43.6
57.05	39.36	43.6
57.1	39.31	43.58
57.15	39.33	43.59
57.2	39.39	43.6
57.25	39.33	43.63
57.3	39.39	43.65
57.35	39.36	43.68
57.4	39.39	43.7
57.45	39.44	43.68
57.5	39.39	43.65
57.55	39.39	43.63
57.6	39.4	43.68
57.65	39.41	43.65
57.7	39.39	43.67
57.75	39.41	43.68
57.8	39.46	43.63
57.85	39.45	43.65
57.9	39.44	43.65
57.95	39.41	43.68
58	39.46	43.7
58.05	39.45	43.73
58.1	39.44	43.65
58.15	39.44	43.65
58.2	39.46	43.73
58.25	39.49	43.73
58.3	39.44	43.65
58.35	39.45	43.75
58.4	39.46	43.73
58.45	39.46	43.74
58.5	39.46	43.75
58.55	39.46	43.75
58.6	39.46	43.75
58.65	39.44	43.75
58.7	39.54	43.74
58.75	39.54	43.73
58.8	39.54	43.75
58.85	39.46	43.75
58.9	39.44	43.73
58.95	39.49	43.78
59	39.54	43.78
59.05	39.46	43.78
59.1	39.46	43.8
59.15	39.46	43.88
59.2	39.54	43.84
59.25	39.46	43.8
59.3	39.46	43.8
59.35	39.46	43.85
59.4	39.54	43.83
59.45	39.46	43.84
59.5	39.52	43.85
59.55	39.54	43.8
59.6	39.54	43.83
59.65	39.54	43.85
59.7	39.52	43.85
59.75	39.54	43.85
59.8	39.49	43.88
59.85	39.54	43.88
59.9	39.57	43.85
59.95	39.52	43.87
60	39.54	43.88
60.05	39.56	43.88
60.1	39.57	43.93
60.15	39.59	43.93
60.2	39.59	43.93
60.25	39.62	43.93
60.3	39.64	43.93
60.35	39.62	43.9
60.4	39.59	43.93
60.45	39.67	43.94
60.5	39.62	43.95
60.55	39.63	43.98
60.6	39.64	43.93
60.65	39.64	43.95
60.7	39.64	43.94
60.75	39.69	43.93
60.8	39.67	43.98
60.85	39.66	43.9
60.9	39.64	43.95
60.95	39.67	43.95
61	39.64	43.95
61.05	39.64	43.95
61.1	39.66	43.93
61.15	39.67	43.95
61.2	39.67	43.98
61.25	39.67	44
61.3	39.69	43.95
61.35	39.64	43.98
61.4	39.67	44.03
61.45	39.69	44.02
61.5	39.64	44
61.55	39.67	44
61.6	39.7	44.03
61.65	39.72	44
61.7	39.67	43.99
61.75	39.67	43.98
61.8	39.72	44
61.85	39.69	44.03
61.9	39.69	44.03
61.95	39.72	44.04
62	39.72	44.05
62.05	39.69	44.05
62.1	39.71	44.08
62.15	39.72	44.05
62.2	39.69	44.07
62.25	39.72	44.08
62.3	39.74	44.08
62.35	39.71	44.05
62.4	39.67	44.05
62.45	39.69	44.08
62.5	39.69	44.1
62.55	39.74	44.1
62.6	39.76	44.08
62.65	39.77	44.1
62.7	39.85	44.08
62.75	39.74	44.05
62.8	39.77	44.13
62.85	39.77	44.13
62.9	39.72	44.13
62.95	39.74	44.14
63	39.77	44.15
63.05	39.77	44.2
63.1	39.79	44.18
63.15	39.8	44.18
63.2	39.8	44.21
63.25	39.77	44.23
63.3	39.77	44.18
63.35	39.8	44.18
63.4	39.8	44.13
63.45	39.77	44.14
63.5	39.85	44.15
63.55	39.8	44.15
63.6	39.8	44.2
63.65	39.8	44.2
63.7	39.77	44.19
63.75	39.87	44.18
63.8	39.77	44.18
63.85	39.79	44.23
63.9	39.8	44.2
63.95	39.77	44.2
64	39.77	44.2
64.05	39.77	44.2
64.1	39.81	44.23
64.15	39.8	44.26
64.2	39.85	44.28
64.25	39.8	44.23
64.3	39.8	44.23
64.35	39.85	44.23
64.4	39.85	44.2
64.45	39.82	44.23
64.5	39.85	44.25
64.55	39.85	44.25
64.6	39.89	44.25
64.65	39.9	44.28
64.7	39.82	44.26
64.75	39.8	44.23
64.8	39.8	44.23
64.85	39.87	44.28
64.9	39.82	44.25
64.95	39.82	44.25
65	39.82	44.25
65.05	39.82	44.25
65.1	39.85	44.25
65.15	39.82	44.3
65.2	39.85	44.28
65.25	39.85	44.25
65.3	39.85	44.25
65.35	39.9	44.33
65.4	39.9	44.33
65.45	39.92	44.33
65.5	39.92	44.33
65.55	39.92	44.33
65.6	39.92	44.35
65.65	39.92	44.38
65.7	39.92	44.38
65.75	39.95	44.38
65.8	39.95	44.38
65.85	39.9	44.33
65.9	39.95	44.4
65.95	39.92	44.4
66	39.92	44.4
66.05	39.92	44.4
66.1	39.94	44.42
66.15	39.95	44.4
66.2	39.92	44.38
66.25	39.92	44.4
66.3	39.92	44.4
66.35	39.92	44.45
66.4	40	44.42
66.45	39.95	44.41
66.5	40.02	44.4
66.55	40.02	44.4
66.6	39.99	44.38
66.65	40	44.42
66.7	40.02	44.41
66.75	40.07	44.4
66.8	40.07	44.4
66.85	39.95	44.35
66.9	40.02	44.42
66.95	40	44.44
67	39.95	44.45
67.05	39.95	44.45
67.1	40	44.42
67.15	40	44.5
67.2	40.02	44.5
67.25	40.07	44.5
67.3	40.07	44.5
67.35	40.02	44.5
67.4	39.97	44.5
67.45	40.05	44.5
67.5	40.05	44.5
67.55	40.05	44.5
67.6	40.01	44.5
67.65	40.02	44.5
67.7	40.1	44.5
67.75	40.02	44.5
67.8	40.02	44.5
67.85	40.05	44.5
67.9	40.05	44.5
67.95	40.02	44.5
68	40.02	44.5
68.05	40.02	44.5
68.1	40.05	44.5
68.15	40.07	44.5
68.2	40.02	44.5
68.25	40.05	44.52
68.3	40.05	44.52
68.35	40.07	44.55
68.4	40.1	44.57
68.45	40.05	44.55
68.5	40.05	44.52
68.55	40.05	44.52
68.6	40.15	44.52
68.65	40.15	44.52
68.7	40.1	44.52
68.75	40.13	44.6
68.8	40.13	44.6
68.85	40.15	44.62
68.9	40.13	44.62
68.95	40.13	44.61
69	40.18	44.6
69.05	40.18	44.6
69.1	40.14	44.57
69.15	40.13	44.6
69.2	40.2	44.61
69.25	40.13	44.62
69.3	40.13	44.62
69.35	40.13	44.72
69.4	40.18	44.7
69.45	40.18	44.71
69.5	40.18	44.72
69.55	40.18	44.72
69.6	40.19	44.62
69.65	40.18	44.72
69.7	40.18	44.71
69.75	40.18	44.7
69.8	40.18	44.7
69.85	40.23	44.7
69.9	40.2	44.7
69.95	40.18	44.73
70	40.18	44.75
70.05	40.18	44.75
70.1	40.19	44.72
70.15	40.15	44.74
70.2	40.2	44.75
70.25	40.25	44.75
70.3	40.25	44.75
70.35	40.25	44.8
70.4	40.2	44.75
70.45	40.2	44.71
70.5	40.28	44.67
70.55	40.28	44.67
70.6	40.24	44.8
70.65	40.25	44.79
70.7	40.25	44.77
70.75	40.3	44.75
70.8	40.3	44.75
70.85	40.28	44.77
70.9	40.3	44.72
70.95	40.3	44.77
71	40.25	44.8
71.05	40.25	44.8
71.1	40.28	44.77
71.15	40.28	44.85
71.2	40.25	44.84
71.25	40.25	44.82
71.3	40.25	44.82
71.35	40.25	44.8
71.4	40.25	44.85
71.45	40.25	44.84
71.5	40.25	44.82
71.55	40.25	44.82
71.6	40.25	44.85
71.65	40.25	44.8
71.7	40.25	44.85
71.75	40.25	44.82
71.8	40.25	44.82
71.85	40.25	44.87
71.9	40.25	44.87
71.95	40.25	44.89
72	40.25	44.9
72.05	40.25	44.9
72.1	40.25	44.9
72.15	40.25	44.87
72.2	40.25	44.87
72.25	40.35	44.87
72.3	40.35	44.87
72.35	40.4	44.87
72.4	40.4	44.87
72.45	40.33	44.89
72.5	40.43	44.9
72.55	40.43	44.9
72.6	40.39	44.85
72.65	40.38	44.85
72.7	40.51	44.86
72.75	40.43	44.87
72.8	40.43	44.87
72.85	40.46	44.9
72.9	40.43	44.85
72.95	40.42	44.9
73	40.4	44.95
73.05	40.4	44.95
73.1	40.46	44.9
73.15	40.48	44.92
73.2	40.4	44.92
73.25	40.48	44.92
73.3	40.48	44.92
73.35	40.43	44.92
73.4	40.43	44.95
73.45	40.46	44.98
73.5	40.46	45
73.55	40.46	45
73.6	40.48	44.95
73.65	40.48	45
73.7	40.48	45
73.75	40.53	45
73.8	40.53	45
73.85	40.5	44.95
73.9	40.53	44.97
73.95	40.48	44.99
74	40.46	45
74.05	40.46	45
74.1	40.47	44.97
74.15	40.46	45.07
74.2	40.51	45.02
74.25	40.53	45.02
74.3	40.53	45.02
74.35	40.53	45.05
74.4	40.53	45
74.45	40.53	45.03
74.5	40.61	45.05
74.55	40.61	45.05
74.6	40.55	45.02
74.65	40.56	45.05
74.7	40.56	45.07
74.75	40.58	45.07
74.8	40.58	45.07
74.85	40.58	45.07
74.9	40.53	45.07
74.95	40.53	45.07
75	40.53	45.07
75.05	40.53	45.07
75.1	40.55	45.1
75.15	40.56	45.12
75.2	40.61	45.09
75.25	40.58	45.05
75.3	40.58	45.05
75.35	40.61	45.1
75.4	40.61	45.12
75.45	40.66	45.12
75.5	40.71	45.12
75.55	40.71	45.12
75.6	40.62	45.17
75.65	40.63	45.2
75.7	40.63	45.18
75.75	40.61	45.15
75.8	40.61	45.15
75.85	40.63	45.17
75.9	40.63	45.2
75.95	40.58	45.2
76	40.66	45.2
76.05	40.66	45.2
76.1	40.64	45.15
76.15	40.66	45.22
76.2	40.71	45.2
76.25	40.66	45.2
76.3	40.66	45.2
76.35	40.71	45.2
76.4	40.71	45.17
76.45	40.68	45.17
76.5	40.63	45.17
76.55	40.63	45.17
76.6	40.7	45.17
76.65	40.66	45.17
76.7	40.61	45.17
76.75	40.68	45.2
76.8	40.63	45.2
76.85	40.71	45.15
76.9	40.73	45.2
76.95	40.68	45.2
77	40.68	45.2
77.05	40.68	45.25
77.1	40.71	45.25
77.15	40.73	45.25
77.2	40.71	45.22
77.25	40.73	45.25
77.3	40.68	45.2
77.35	40.68	45.22
77.4	40.68	45.22
77.45	40.7	45.21
77.5	40.71	45.2
77.55	40.68	45.2
77.6	40.73	45.27
77.65	40.71	45.25
77.7	40.73	45.25
77.75	40.71	45.25
77.8	40.76	45.27
77.85	40.76	45.3
77.9	40.76	45.25
77.95	40.76	45.25
78	40.76	45.25
78.05	40.79	45.32
78.1	40.73	45.32
78.15	40.79	45.22
78.2	40.76	45.25
78.25	40.71	45.3
78.3	40.76	45.32
78.35	40.76	45.32
78.4	40.73	45.32
78.45	40.76	45.31
78.5	40.79	45.3
78.55	40.68	45.32
78.6	40.76	45.35
78.65	40.73	45.39
78.7	40.76	45.32
78.75	40.73	45.35
78.8	40.76	45.3
78.85	40.73	45.35
78.9	40.71	45.32
78.95	40.73	45.3
79	40.73	45.27
79.05	40.84	45.3
79.1	40.73	45.32
79.15	40.76	45.35
79.2	40.79	45.32
79.25	40.71	45.35
79.3	40.79	45.37
79.35	40.76	45.42
79.4	40.76	45.35
79.45	40.79	45.37
79.5	40.76	45.39
79.55	40.76	45.35
79.6	40.79	45.39
79.65	40.76	45.39
79.7	40.76	45.39
79.75	40.81	45.39
79.8	40.79	45.39
79.85	40.79	45.39
79.9	40.81	45.42
79.95	40.81	45.42
80	40.81	45.42
80.05	40.91	45.42
80.1	40.84	45.42
80.15	40.84	45.42
80.2	40.84	45.4
80.25	40.86	45.37
80.3	40.84	45.39
80.35	40.84	45.42
80.4	40.84	45.44
80.45	40.85	45.46
80.5	40.86	45.47
80.55	40.84	45.39
80.6	40.84	45.42
80.65	40.81	45.42
80.7	40.84	45.45
80.75	40.84	45.47
80.8	40.89	45.44
80.85	40.91	45.44
80.9	40.89	45.47
80.95	40.86	45.45
81	40.91	45.42
81.05	40.91	45.49
81.1	40.86	45.47
81.15	40.96	45.42
81.2	40.86	45.47
81.25	40.89	45.52
81.3	40.91	45.44
81.35	40.89	45.52
81.4	40.89	45.47
81.45	40.91	45.46
81.5	40.86	45.44
81.55	40.99	45.44
81.6	40.86	45.44
81.65	40.94	45.42
81.7	40.96	45.47
81.75	40.91	45.52
81.8	40.91	45.49
81.85	40.91	45.54
81.9	40.86	45.54
81.95	40.9	45.53
82	40.94	45.52
82.05	40.96	45.52
82.1	40.96	45.49
82.15	40.96	45.49
82.2	41.01	45.51
82.25	40.96	45.52
82.3	40.96	45.49
82.35	40.94	45.54
82.4	40.99	45.49
82.45	40.99	45.52
82.5	40.99	45.54
82.55	41.01	45.57
82.6	40.99	45.54
82.65	40.99	45.57
82.7	41.04	45.6
82.75	40.99	45.62
82.8	41.06	45.52
82.85	41.04	45.54
82.9	41.01	45.52
82.95	41.04	45.53
83	40.96	45.54
83.05	40.99	45.54
83.1	41.01	45.54
83.15	41.01	45.62
83.2	41.04	45.61
83.25	41.01	45.59
83.3	41.04	45.59
83.35	41.04	45.62
83.4	41.04	45.64
83.45	41.04	45.66
83.5	41.04	45.67
83.55	41.04	45.64
83.6	41.04	45.64
83.65	41.04	45.64
83.7	41.04	45.66
83.75	41.04	45.67
83.8	41.04	45.67
83.85	41.04	45.72
83.9	41.04	45.72
83.95	41.04	45.71
84	41.04	45.69
84.05	41.04	45.72
84.1	41.04	45.72
84.15	41.04	45.74
84.2	41.04	45.73
84.25	41.04	45.72
84.3	41.04	45.74
84.35	41.06	45.74
84.4	41.06	45.74
84.45	41.01	45.74
84.5	40.99	45.74
84.55	40.99	45.79
84.6	41.01	45.77
84.65	41.09	45.79
84.7	41.09	45.77
84.75	41.01	45.74
84.8	40.99	45.82
84.85	41.09	45.82
84.9	41.04	45.79
84.95	41.06	45.87
85	41.06	45.87
85.05	41.04	45.84
85.1	41.01	45.79
85.15	41.06	45.77
85.2	41.09	45.83
85.25	41.06	45.89
85.3	41.12	45.87
85.35	41.09	45.87
85.4	41.06	45.89
85.45	41.04	45.91
85.5	41.06	45.92
85.55	41.12	45.89
85.6	41.06	45.87
85.65	41.09	45.87
85.7	41.06	45.85
85.75	41.06	45.82
85.8	41.12	45.87
85.85	41.09	45.87
85.9	41.09	45.92
85.95	41.06	45.92
86	41.17	45.92
86.05	41.14	45.89
86.1	41.14	45.99
86.15	41.17	45.94
86.2	41.14	45.94
86.25	41.12	45.94
86.3	41.12	45.89
86.35	41.14	45.99
86.4	41.12	45.92
86.45	41.12	45.93
86.5	41.17	45.94
86.55	41.19	45.89
86.6	41.12	45.97
86.65	41.14	45.97
86.7	41.17	45.97
86.75	41.17	45.97
86.8	41.12	46.02
86.85	41.17	45.99
86.9	41.19	45.97
86.95	41.16	45.97
87	41.12	45.97
87.05	41.14	46.04
87.1	41.19	45.99
87.15	41.14	45.92
87.2	41.12	45.95
87.25	41.14	45.97
87.3	41.12	45.97
87.35	41.12	45.99
87.4	41.14	45.97
87.45	41.16	45.97
87.5	41.17	45.99
87.55	41.27	45.99
87.6	41.19	45.99
87.65	41.19	46.02
87.7	41.19	46.03
87.75	41.17	46.04
87.8	41.17	45.99
87.85	41.19	45.99
87.9	41.19	45.99
87.95	41.19	45.99
88	41.19	45.99
88.05	41.14	45.99
88.1	41.19	46.02
88.15	41.22	46.07
88.2	41.19	46.02
88.25	41.22	45.99
88.3	41.17	45.99
88.35	41.17	45.99
88.4	41.29	45.99
88.45	41.27	46.01
88.5	41.24	46.02
88.55	41.27	46.02
88.6	41.22	46.02
88.65	41.22	46.01
88.7	41.24	45.99
88.75	41.27	46.02
88.8	41.27	46.07
88.85	41.24	46.07
88.9	41.29	46.07
88.95	41.27	46.06
89	41.24	46.04
89.05	41.24	46.09
89.1	41.24	46.07
89.15	41.29	46.04
89.2	41.27	46.06
89.25	41.27	46.07
89.3	41.27	46.04
89.35	41.27	46.04
89.4	41.27	45.99
89.45	41.28	46.02
89.5	41.29	46.09
89.55	41.29	46.07
89.6	41.27	46.07
89.65	41.27	46.04
89.7	41.34	46.08
89.75	41.29	46.12
89.8	41.34	46.07
89.85	41.29	46.08
89.9	41.27	46.09
89.95	41.28	46.07
90	41.29	46.07
90.05	41.32	46.04
90.1	41.32	46.09
90.15	41.32	46.07
90.2	41.32	46.04
90.25	41.29	46.17
90.3	41.27	46.12
90.35	41.31	46.07
90.4	41.34	46.14
90.45	41.36	46.13
90.5	41.37	46.12
90.55	41.34	46.12
90.6	41.32	46.09
90.65	41.34	46.12
90.7	41.37	46.09
90.75	41.37	46.12
90.8	41.34	46.19
90.85	41.37	46.12
90.9	41.37	46.17
90.95	41.37	46.17
91	41.37	46.17
91.05	41.34	46.14
91.1	41.37	46.14
91.15	41.4	46.17
91.2	41.42	46.19
91.25	41.45	46.14
91.3	41.34	46.19
91.35	41.4	46.14
91.4	41.4	46.14
91.45	41.39	46.14
91.5	41.37	46.14
91.55	41.4	46.17
91.6	41.4	46.12
91.65	41.42	46.16
91.7	41.4	46.19
91.75	41.45	46.17
91.8	41.42	46.14
91.85	41.42	46.17
91.9	41.42	46.17
91.95	41.44	46.17
92	41.45	46.19
92.05	41.42	46.22
92.1	41.45	46.17
92.15	41.4	46.22
92.2	41.45	46.19
92.25	41.42	46.17
92.3	41.45	46.19
92.35	41.45	46.19
92.4	41.45	46.22
92.45	41.45	46.24
92.5	41.45	46.22
92.55	41.45	46.24
92.6	41.4	46.22
92.65	41.45	46.24
92.7	41.42	46.24
92.75	41.45	46.24
92.8	41.37	46.24
92.85	41.42	46.22
92.9	41.45	46.27
92.95	41.42	46.27
93	41.47	46.27
93.05	41.45	46.24
93.1	41.45	46.29
93.15	41.5	46.27
93.2	41.5	46.29
93.25	41.52	46.27
93.3	41.55	46.27
93.35	41.47	46.29
93.4	41.5	46.34
93.45	41.51	46.32
93.5	41.52	46.29
93.55	41.5	46.29
93.6	41.51	46.32
93.65	41.52	46.33
93.7	41.47	46.34
93.75	41.5	46.34
93.8	41.52	46.32
93.85	41.55	46.29
93.9	41.5	46.29
93.95	41.51	46.27
94	41.52	46.24
94.05	41.57	46.24
94.1	41.55	46.29
94.15	41.57	46.29
94.2	41.52	46.29
94.25	41.52	46.24
94.3	41.57	46.34
94.35	41.6	46.27
94.4	41.62	46.32
94.45	41.59	46.29
94.5	41.55	46.29
94.55	41.52	46.27
94.6	41.52	46.34
94.65	41.52	46.32
94.7	41.52	46.29
94.75	41.57	46.29
94.8	41.52	46.34
94.85	41.52	46.27
94.9	41.52	46.24
94.95	41.52	46.32
95	41.52	46.32
95.05	41.57	46.32
95.1	41.52	46.33
95.15	41.6	46.34
95.2	41.6	46.37
95.25	41.52	46.32
95.3	41.57	46.32
95.35	41.52	46.29
95.4	41.57	46.32
95.45	41.52	46.28
95.5	41.52	46.24
95.55	41.52	46.37
95.6	41.55	46.36
95.65	41.57	46.34
95.7	41.52	46.33
95.75	41.57	46.32
95.8	41.6	46.32
95.85	41.57	46.32
95.9	41.6	46.32
95.95	41.56	46.33
96	41.52	46.34
96.05	41.55	46.34
96.1	41.56	46.37
96.15	41.57	46.36
96.2	41.6	46.34
96.25	41.6	46.34
96.3	41.57	46.34
96.35	41.62	46.39
96.4	41.6	46.39
96.45	41.65	46.39
96.5	41.67	46.39
96.55	41.67	46.37
96.6	41.67	46.37
96.65	41.67	46.34
96.7	41.65	46.34
96.75	41.62	46.34
96.8	41.65	46.32
96.85	41.66	46.37
96.9	41.67	46.39
96.95	41.62	46.39
97	41.62	46.37
97.05	41.67	46.37
97.1	41.62	46.37
97.15	41.65	46.36
97.2	41.67	46.34
97.25	41.62	46.37
97.3	41.62	46.39
97.35	41.65	46.39
97.4	41.67	46.41
97.45	41.65	46.4
97.5	41.62	46.39
97.55	41.57	46.39
97.6	41.65	46.42
97.65	41.62	46.44
97.7	41.67	46.39
97.75	41.65	46.37
97.8	41.67	46.39
97.85	41.66	46.41
97.9	41.65	46.37
97.95	41.64	46.39
98	41.62	46.41
98.05	41.67	46.44
98.1	41.7	46.37
98.15	41.73	46.38
98.2	41.7	46.39
98.25	41.7	46.41
98.3	41.62	46.39
98.35	41.65	46.44
98.4	41.67	46.41
98.45	41.75	46.41
98.5	41.75	46.41
98.55	41.65	46.46
98.6	41.69	46.41
98.65	41.73	46.44
98.7	41.75	46.45
98.75	41.7	46.46
98.8	41.75	46.44
98.85	41.75	46.37
98.9	41.75	46.44
98.95	41.73	46.45
99	41.73	46.46
99.05	41.75	46.44
99.1	41.75	46.44
99.15	41.78	46.51
99.2	41.78	46.5
99.25	41.78	46.49
99.3	41.78	46.49
99.35	41.78	46.44
99.4	41.78	46.49
99.45	41.75	46.48
99.5	41.75	46.46
99.55	41.75	46.46
99.6	41.78	46.51
99.65	41.78	46.54
99.7	41.75	46.52
99.75	41.75	46.49
99.8	41.75	46.46
99.85	41.78	46.49
[truncated: 70,003 more rows]

## Sheet: Fig. 2i
FFs after heating		FFs before heating		FFs after heating		FFs after heating
Wavelength (nm)	CD signal (mdeg)	Wavelength (nm)	CD signal (mdeg)	Wavelength (nm)	CD signal (mdeg)	Wavelength (nm)	CD signal (mdeg)
260	-1.15902	260	-1.16753	260	-1.23255	260	-1.48244
259	-1.06454	259	-1.14916	259	-1.37726	259	-1.36904
258	-1.01352	258	-1.14565	258	-1.48319	258	-1.30471
257	-1.00597	257	-1.15699	257	-1.55032	257	-1.28945
256	-1.09092	256	-1.18319	256	-1.56848	256	-1.31013
255	-1.13331	255	-1.22424	255	-1.55496	255	-1.38766
254	-1.24181	254	-1.3434	254	-1.58099	254	-1.54473
253	-1.39515	253	-1.43901	253	-1.66753	253	-1.68898
252	-1.48978	252	-1.48196	252	-1.842	252	-1.79174
251	-1.55609	251	-1.47372	251	-2.06948	251	-1.83953
250	-1.6717	250	-1.52117	250	-2.1369	250	-1.95128
249	-1.82419	249	-1.58796	249	-2.08727	249	-2.1078
248	-1.99715	248	-1.71741	248	-2.1514	248	-2.3993
247	-2.24485	247	-1.89998	247	-2.31643	247	-2.73495
246	-2.36837	246	-2.07851	246	-2.57674	246	-2.89767
245	-2.51085	245	-2.21141	245	-2.92641	245	-2.91605
244	-2.69231	244	-2.36411	244	-3.16376	244	-2.91163
243	-2.92492	243	-2.48619	243	-3.39635	243	-2.97245
242	-3.16966	242	-2.58883	242	-3.69084	242	-3.1183
241	-3.58895	241	-2.75727	241	-3.87224	241	-3.38569
240	-3.89541	240	-2.93043	240	-4.04205	240	-3.56024
239	-4.19848	239	-3.29689	239	-4.22557	239	-3.81226
238	-4.54343	238	-3.85274	238	-4.48842	238	-4.34284
237	-4.88453	237	-4.50675	237	-4.99963	237	-4.94094
236	-5.21752	236	-5.21999	236	-5.55426	236	-5.66375
235	-5.76547	235	-5.8404	235	-5.98488	235	-6.49656
234	-6.3222	234	-6.59381	234	-6.37449	234	-7.05025
233	-6.86909	233	-7.27881	233	-6.82246	233	-7.52941
232	-7.5092	232	-7.9945	232	-7.68778	232	-8.22236
231	-8.137	231	-8.84115	231	-8.9504	231	-8.83054
230	-8.56564	230	-9.62947	230	-10.1452	230	-9.7803
229	-9.0361	229	-10.3735	229	-11.0474	229	-10.7441
228	-9.46159	228	-11.1897	228	-11.633	228	-11.452
227	-9.67959	227	-12.0459	227	-12.2938	227	-12.3976
226	-9.92399	226	-12.7209	226	-13.0102	226	-13.5233
225	-10.2236	225	-13.4472	225	-13.8254	225	-14.5007
224	-10.6527	224	-14.0864	224	-14.8084	224	-15.2935
223	-11.0754	223	-14.7955	223	-15.7739	223	-15.8283
222	-11.3738	222	-15.6621	222	-16.7289	222	-16.2393
221	-11.6318	221	-16.487	221	-17.4883	221	-17.1083
220	-11.7733	220	-17.1019	220	-17.8894	220	-17.9925
219	-11.8671	219	-17.5091	219	-17.8946	219	-18.8961
218	-12.2066	218	-17.8552	218	-18.0465	218	-19.3448
217	-12.418	217	-18.2636	217	-18.487	217	-19.612
216	-12.6235	216	-18.4538	216	-19.1412	216	-19.9012
215	-12.8843	215	-18.5356	215	-19.4884	215	-20.1812
214	-13.2685	214	-18.2985	214	-19.4622	214	-20.267
213	-13.8781	213	-18.2814	213	-19.2074	213	-20.0268
212	-14.7687	212	-18.6175	212	-18.8562	212	-19.3781
211	-15.6612	211	-18.9733	211	-18.4557	211	-19.0126
210	-16.8553	210	-19.3415	210	-18.075	210	-18.5968
209	-18.0994	209	-19.7801	209	-17.707	209	-17.8341
208	-19.788	208	-20.2939	208	-17.1583	208	-17.621
207	-21.3319	207	-20.7199	207	-16.815	207	-17.0803
206	-22.4884	206	-20.8921	206	-15.8667	206	-16.6371
205	-23.7012	205	-21.135	205	-14.7118	205	-15.9787
204	-24.7913	204	-21.611	204	-13.0891	204	-14.736
203	-25.5956	203	-21.7192	203	-11.3032	203	-12.8494
202	-26.8763	202	-21.0162	202	-9.08174	202	-10.1446
201	-27.7233	201	-20.3799	201	-6.24659	201	-6.23676
200	-27.8008	200	-20.3181	200	-3.5366	200	-3.18617
199	-26.7468	199	-19.6854	199	-1.64655	199	-1.00643
198	-25.8052	198	-18.6173	198	0.10118	198	0.14199
197	-23.1212	197	-17.8196	197	1.63676	197	1.36016
196	-20.3703	196	-15.7108	196	2.28143	196	3.51988
195	-19.2873	195	-14.2099	195	2.89811	195	4.57942
194	-18.4065	194	-11.8926	194	2.26089	194	4.29226
193	-16.5142	193	-9.13225	193	0.96566	193	2.22913
192	-14.2939	192	-5.929	192	-0.06868	192	1.00786
191	-11.7457	191	-2.2828	191	-1.19824	191	-0.35367
		190	1.80634	190	-2.42301	190	-1.85544

## Sheet: Fig. 2j
	FFs			RFs
Time (s)	G' (Pa)	G" (Pa)	Time (min)	G' (Pa)	G" (Pa)
0	392	78.4	0	578	185
30	392	78.4	30	577	185
60	392	78.4	60	578	184
90	393	78.5	90	577	186
120	393	78.4	120	576	185
150	393	78.3	150	578	184
180	393	78.3	180	577	185
210	393	78.3	210	576	184
240	394	78.4	240	578	184
270	394	78.4	270	576	185
300	394	78.3	300	576	183
330	394	78.2	330	577	185
360	394	78.3	360	576	184
390	394	78.3	390	577	183
420	394	78.4	420	576	185
450	394	78.3	450	575	183
480	395	78.2	480	577	183
510	395	78.2	510	576	185
540	395	78.2	540	575	183
570	395	78.3	570	576	184
600	211	39.2	600	578	186
630	178	35.7	630	346	139
660	172	34.6	660	323	132
690	172	33.9	690	321	129
720	174	33.2	720	325	125
750	177	32.7	750	329	124
780	180	32.3	780	334	124
810	184	31.9	810	338	123
840	187	31.6	840	341	123
870	190	31.4	870	344	123
900	193	31.1	900	346	122
930	196	30.9	930	350	124
960	199	30.6	960	351	124
990	201	30.6	990	352	123
1020	204	30.4	1020	352	122
1050	206	30.2	1050	354	123
1080	208	30.1	1080	356	123
1110	210	29.9	1110	357	124
1140	212	29.8	1140	357	123
1170	214	29.7	1170	358	123
1200	178	26.8	1200	359	122
1230	157	25.7	1230	319	115
1260	151	25.4	1260	301	108
1290	149	24.8	1290	295	105
1320	148	24.3	1320	296	103
1350	150	24	1350	299	104
1380	152	23.7	1380	302	102
1410	155	23.3	1410	306	103
1440	157	23.1	1440	309	101
1470	160	22.9	1470	312	102
1500	162	22.6	1500	316	103
1530	165	22.4	1530	317	101
1560	167	22.2	1560	319	102
1590	169	22	1590	321	101
1620	171	21.7	1620	322	102
1650	174	21.6	1650	324	100
1680	175	21.6	1680	325	100
1710	177	21.4	1710	326	98.9
1740	179	21.4	1740	326	98.2
1770	180	21.2	1770	328	98.6
1800	151	20	1800	329	98.6
1830	130	19.1	1830	298	98.3
1860	123	18.6	1860	279	89.8
1890	120	17.9	1890	275	88.4
1920	118	17.3	1920	275	88.1
1950	119	16.9	1950	276	87
1980	120	16.6	1980	279	86.2
2010	121	16.1	2010	281	84.8
2040	123	16	2040	285	84
2070	124	15.9	2070	288	86.2
2100	126	15.6	2100	290	84.6
2130	127	15.4	2130	291	85.1
2160	129	15.2	2160	294	84.8
2190	130	15.2	2190	295	84.6
2220	132	15	2220	296	83.5
2250	133	15	2250	299	84.8
2280	134	14.8	2280	300	84.8
2310	135	14.7	2310	300	81.8
2340	136	14.7	2340	301	82.6
2370	137	14.6	2370	302	82.3
2400	156	15.4	2400	304	81.8
2430	168	16.4	2430	324	101
2460	179	17	2460	332	108
2490	186	17.3	2490	342	116
2520	190	17.1	2520	347	118
2550	192	17.1	2550	348	120
2580	194	17.1	2580	343	118
2610	196	16.9	2610	341	115
2640	197	17	2640	337	112
2670	199	17	2670	335	112
2700	200	17	2700	332	107
2730	201	16.8	2730	333	109
2760	202	16.9	2760	330	106
2790	203	16.8	2790	331	106
2820	204	16.7	2820	330	106
2850	205	16.8	2850	330	107
2880	205	16.8	2880	330	105
2910	206	16.5	2910	330	105
2940	207	16.7	2940	330	105
2970	208	16.6	2970	329	105
3000	223	18.7	3000	329	103
3030	233	20.9	3030	375	131
3060	243	22.5	3060	387	144
3090	251	23.6	3090	398	147
3120	255	23.9	3120	405	153
3150	257	23.9	3150	407	155
3180	259	23.8	3180	402	154
3210	260	23.8	3210	398	152
3240	261	23.7	3240	390	147
3270	263	23.7	3270	390	148
3300	264	23.7	3300	384	143
3330	264	23.7	3330	382	141
3360	265	23.6	3360	381	141
3390	266	23.5	3390	379	138
3420	267	23.5	3420	380	139
3450	268	23.6	3450	378	139
3480	269	23.5	3480	378	138
3510	269	23.6	3510	379	140
3540	270	23.5	3540	376	137
3570	271	23.6	3570	375	136
3600	313	36.5	3600	375	137
3630	329	41.8	3630	475	194
3660	346	47.7	3660	489	206
3690	365	54.3	3690	502	214
3720	386	61.5	3720	513	225
3750	409	69.1	3750	524	235
3780	430	76	3780	531	241
3810	446	80.8	3810	536	246
3840	455	82.8	3840	538	248
3870	458	83	3870	532	245
3900	459	82.6	3900	523	240
3930	459	82.2	3930	514	237
3960	460	81.8	3960	505	232
3990	460	81.7	3990	497	228
4020	460	81.5	4020	490	225
4050	461	81.3	4050	487	223
4080	462	81.2	4080	484	221
4110	462	81.1	4110	482	220
4140	463	81	4140	479	219
4170	463	80.9	4170	478	218
			4200	477	218
			--	--	--
			--	--	--
			--	--	--
			--	--	--
			--	--	--
			--	--	--
			--	--	--
			--	--	--
			--	--	--
			--	--	--
			--	--	--
			--	--	--
			--	--	--
			--	--	--
			--	--	--
			--	--	--
			--	--	--
			--	--	--
			--	--	--
			--	--	--
			--	--	--
			--	--	--
			--	--	--
			--	--	--
			--	--	--
			--	--	--
			--	--	--
			--	--	--
			--	--	--
			--	--	--
			--	--	--
			--	--	--
			--	--	--
			--	--	--
			--	--	--
			--	--	--
			--	--	--
			--	--	--
			--	--	--
			--	--	--
			--	--	--
			--	--	--
			--	--	--
			--	--	--
			--	--	--
			--	--	--
			--	--	--
			--	--	--
			--	--	--
			--	--	--
			--	--	--
			--	--	--
			--	--	--
			--	--	--
			--	--	--
			--	--	--
			--	--	--
			--	--	--
			--	--	--
			--	--	--
			--	--	--
			--	--	--
			--	--	--
			--	--	--
			--	--	--
			--	--	--
			--	--	--
			--
			--
			--
			--
			--
			--
			--
			--
			--
			--
			--
			--
			--
			--
			--
			--
			--
			--
			--
			--
			--
			--
			--
			--
			--
			--
			--
			--
			--
			--
			--
			--
			--
			--
			--
			--
			--
			--
			--
			--
			--
			--
			--
			--
			--
			--
			--
			--
			--
			--
			--
			--
			--
			--
			--
			--
			--
			--
			--
			--
			--
			--
			--
			--
			--
			--
			--
			--
			--
			--
			--
			--
			--
			--
			--
			--
			--
			--
			--
			--
			--
			--
			--
			--
			--
			--
			--
			--
			--
			--
			--
			--
			--
			--
			--
			--
			--
			--
			--
			--
			--
			--
			--
			--
			--
			--
			--
			--
			--
			--
			--
			--
			--
			--
			--
			--
			--
			--
			--
			--
			--
			--
			--
			--
			--
			--
			--
			--
			--
			--
			--
			--
			--
			--
			--
			--
			--
			--
			--
			--
			--
			--
			--
			--
			--
			--
			--
			--
			--
			--
			--
			--
			--
			--
			--
			--
			--
			--
			--
			--
			--
			--
			--
			--
			--
			--
			--
			--
			--
			--
			--
			--
			--
			--
			--
			--
			--
			--
			--
			--
			--
			--
			--
			--
			--
			--
			--
			--
			--
			--
			--
			--
			--
			--
			--
			--
			--
			--
			--
			--
			--
			--
			--
			--
			--
			--
			--
			--
			--
			--
			--
			--
			--
			--
			--
			--
			--
			--
			--
			--
			--
			--
			--
			--
			--
			--
			--
			--
			--
			--
			--
			--
			--
			--
			--
			--
			--
			--
			--
			--
			--
			--
			--
			--
			--
			--
			--
			--
			--
			--
			--
			--
			--
			--
			--
			--
			--
			--
			--
			--
			--
			--
			--
			--
			--
			--
			--
			--
			--
			--
			--
			--
			--
			--
			--
			--
			--
			--
			--
			--
			--
			--
			--
			--
			--
			--
			--
			--
			--
			--
			--
			--
			--
			--
			--
			--
			--
			--
			--
			--
			--
			--
			--
			--
			--
			--
			--
			--
			--
			--
			--
			--
			--
			--
			--
			--
			--
			--
			--
			--
			--
			--
			--
			--
			--
			--
			--
			--
			--
			--
			--
			--
			--
			--
			--
			--
			--
